# Supplementary material for: Micro-Evolution Analysis Reveals Diverged Patterns of Polyol Transporters in Seven Gramineae Crops
Source: Front Genet. 2020 Jun 19;11:565. doi: 10.3389/fgene.2020.00565 (PMC7317338; doi:10.3389/fgene.2020.00565)
Supplement: FIGURE S1 — An internal repeat of PLT genes. The proteins themselves are represented by the dark diagonal lines, and the duplicated regions are represented by the above the dark diagonal lines. [file Presentation_1.zip]

Archive with 11 entries (10 files):
- SupMaterial/
- SupMaterial/Figure S1.png
- SupMaterial/Figure S2.png
- SupMaterial/Figure S3.png
- SupMaterial/Table S1.xlsx
- SupMaterial/Table S2.xlsx
- SupMaterial/Table S3.xlsx
- SupMaterial/Table S4.xlsx
- SupMaterial/Table S5.xlsx
- SupMaterial/Table S6.xlsx
- SupMaterial/Table S7.xlsx
