# Supplementary material for: Micro-Evolution Analysis Reveals Diverged Patterns of Polyol Transporters in Seven Gramineae Crops
Source: Front Genet. 2020 Jun 19;11:565. doi: 10.3389/fgene.2020.00565 (PMC7317338; doi:10.3389/fgene.2020.00565)
Supplement: FIGURE S1 — An internal repeat of PLT genes. The proteins themselves are represented by the dark diagonal lines, and the duplicated regions are represented by the above the dark diagonal lines. [file Presentation_1.zip › SupMaterial/Table S1.xlsx]

## Sheet: Sheet1
	Names in this study	Chromosome (Chr) number	Transcript ID	Start of Transcript	End of Transcript	Gene ID	Orthologues (Or)
	BdPLT1	BdChr1	KQK15520	18822510	18824488	BRADI_1g23430v3	OG1
	BdPLT2	BdChr1	KQK15521	18825780	18828494	BRADI_1g23440v3	OG1
	BdPLT3	BdChr1	KQK15522	18830458	18832875	BRADI_1g23450v3	OG1
	HvPLT1	HvChr2H	HORVU2Hr1G036530.1	162572050	162574959	HORVU2Hr1G036530	OG1
	HvPLT2	HvChr2H	HORVU2Hr1G036570.1	162999670	163002203	HORVU2Hr1G036570	OG1
	HvPLT3	HvChr2H	HORVU2Hr1G036590.4	163406404	163408606	HORVU2Hr1G036590	OG1
	OrPLT1	OrChr1	ORUFI01G48610.1	39348969	39350705	ORUFI01G48610	OG1
	OrPLT6	OrChr7	ORUFI07G20860.1	20460378	20463126	ORUFI07G20860	OG1
	OrPLT7	OrChr7	ORUFI07G20870.1	20463110	20464759	ORUFI07G20870	OG1
	OsPLT2	OsChr1	LOC_Os01g73590.1	42635728	42637905	LOC_Os01g73590	OG1
	OsPLT5	OsChr7	LOC_Os07g39350.1	23582065	23584548	LOC_Os07g39350	OG1
	OsPLT6	OsChr7	LOC_Os07g39360.1	23584668	23586462	LOC_Os07g39360	OG1
	SbPLT1	SbChr1	EER94636	61085960	61087863	SORBI_3001G323600	OG1
	SbPLT5	SbChr2	EER97444	71733857	71736165	SORBI_3002G353900	OG1
	SbPLT6	SbChr2	EER97445	71738646	71740775	SORBI_3002G354000	OG1
	SbPLT7	SbChr2	EER99607	71748119	71751826	SORBI_3002G354100	OG1
	SbPLT8	SbChr2	KXG36560	71753688	71755671	SORBI_3002G354200	OG1
	SiPLT13	SiChr8	KQK94240	11618526	11620157	SETIT_028060mg	OG1
	SiPLT17	SiChr2	KQL26426	44317541	44320562	SETIT_029367mg	OG1
	SiPLT18	SiChr2	KQL26427	44331630	44333258	SETIT_029551mg	OG1
	SiPLT19	SiChr2	KQL26429	44335184	44337020	SETIT_029557mg	OG1
	SiPLT20	SiChr9	KQK90271	41156953	41158703	SETIT_035093mg	OG1
	ZmPLT14	ZmChr1	Zm00001d029645_P001	80944886	80947089	Zm00001d029645	OG1
	ZmPLT4	ZmChr2	Zm00001d006688_P001	214472464	214474594	Zm00001d006688	OG1
	ZmPLT5	ZmChr2	Zm00001d006697_P001	214535457	214537722	Zm00001d006697	OG1
	ZmPLT6	ZmChr7	Zm00001d021935_P001	166376246	166378812	Zm00001d021935	OG1
	ZmPLT7	ZmChr7	Zm00001d021936_P002	166383149	166385042	Zm00001d021936	OG1
	ZmPLT8	ZmChr7	Zm00001d021938_P001	166550591	166552978	Zm00001d021938	OG1
	ZmPLT9	ZmChr7	Zm00001d021942_P001	166607464	166609263	Zm00001d021942	OG1
	BdPLT9	BdChr4	KQJ87608	12284294	12286456	BRADI_4g12250v3	OG2
	HvPLT11	HvChr7H	HORVU7Hr1G098820.1	599185571	599187601	HORVU7Hr1G098820	OG2
	OrPLT10	OrChr11	ORUFI11G22470.1	24949401	24971787	ORUFI11G22470	OG2
	OrPLT9	OrChr11	ORUFI11G22460.1	24941684	24949325	ORUFI11G22460	OG2
	OsPLT10	OsChr11	LOC_Os11g41830.1	25153799	25155522	LOC_Os11g41830	OG2
	OsPLT11	OsChr11	LOC_Os11g41840.1	25160025	25161643	LOC_Os11g41840	OG2
	OsPLT12	OsChr11	LOC_Os11g41850.1	25165783	25167746	LOC_Os11g41850	OG2
	OsPLT13	OsChr11	LOC_Os11g41870.1	25175014	25176821	LOC_Os11g41870	OG2
	SbPLT10	SbChr5	OQU83895	68109577	68111617	SORBI_3005G196000	OG2
	SbPLT11	SbChr5	KXG28998	68113311	68115038	SORBI_3005G196100	OG2
	SbPLT12	SbChr5	OQU83896	68123550	68125509	SORBI_3005G196200	OG2
	SbPLT13	SbChr5	EES10160	68150084	68152414	SORBI_3005G196300	OG2
	SbPLT14	SbChr5	EES10162	68191757	68194051	SORBI_3005G196700	OG2
	SbPLT4	SbChr2	EER96236	13228945	13230675	SORBI_3002G108900	OG2
	SbPLT9	SbChr5	KXG28997	68105168	68107590	SORBI_3005G195900	OG2
	SiPLT10	SiChr8	KQK95528	35340180	35341973	SETIT_026293mg	OG2
	SiPLT11	SiChr8	KQK95529	35344758	35346453	SETIT_026294mg	OG2
	SiPLT12	SiChr8	KQK95533	35436035	35437530	SETIT_027871mg	OG2
	SiPLT14	SiChr8	KQK95542	35480716	35482173	SETIT_028154mg	OG2
	SiPLT15	SiChr8	KQK95532	35422398	35423927	SETIT_028163mg	OG2
	SiPLT16	SiChr8	KQK95539	35474282	35475704	SETIT_028346mg	OG2
	SiPLT7	SiChr8	KQK95525	35333954	35335924	SETIT_026269mg	OG2
	SiPLT8	SiChr8	KQK95537	35458565	35460031	SETIT_026284mg	OG2
	SiPLT9	SiChr8	KQK95521	35302710	35304650	SETIT_026289mg	OG2
	ZmPLT17	ZmChr4	Zm00001d048771_P001	5258510	5260332	Zm00001d048771	OG2
	ZmPLT18	ZmChr4	Zm00001d048774_P001	5284037	5285944	Zm00001d048774	OG2
	ZmPLT19	ZmChr4	Zm00001d048775_P001	5328661	5330696	Zm00001d048775	OG2
	ZmPLT20	ZmChr4	Zm00001d048776_P001	5380779	5382734	Zm00001d048776	OG2
	BdPLT10	BdChr4	KQJ89260	29544212	29547698	BRADI_4g24490v3	OG3
	BdPLT4	BdChr1	KQK20769	55518278	55519891	BRADI_1g56700v3	OG3
	HvPLT10	HvChr7H	HORVU7Hr1G031650.3	64454154	64456048	HORVU7Hr1G031650	OG3
	HvPLT9	HvChr5H	HORVU5Hr1G106160.1	623546177	623548019	HORVU5Hr1G106160	OG3
	OrPLT8	OrChr10	ORUFI10G07670.1	9705772	9707563	ORUFI10G07670	OG3
	OsPLT3	OsChr10	LOC_Os10g21590.1	11053036	11057745	LOC_Os10g21590	OG3
	SbPLT20	SbChr9	EES18321	51548677	51554450	SORBI_3009G157800	OG3
	SiPLT23	SiChr9	KQK89309	23692322	23694077	SETIT_035516mg	OG3
	SiPLT24	SiChr9	KQK89308	23658093	23659758	SETIT_038580mg	OG3
	ZmPLT15	ZmChr1	Zm00001d030464_P001	134521008	134522680	Zm00001d030464	OG3
	BdPLT12	BdChr5	KQJ85315	27509694	27514090	BRADI_5g26270v3	OG4
	HvPLT4	HvChr2H	HORVU2Hr1G118870.1	743485725	743487710	HORVU2Hr1G118870	OG4
	OrPLT5	OrChr4	ORUFI04G31430.2	29690176	29696038	ORUFI04G31430	OG4
	OsPLT8	OsChr4	LOC_Os04g58220.1	34669394	34671644	LOC_Os04g58220	OG4
	OsPLT9	OsChr4	LOC_Os04g58230.1	34672842	34674837	LOC_Os04g58230	OG4
	SbPLT16	SbChr6	OQU82578	60162725	60164972	SORBI_3006G268800	OG4
	SiPLT5	SiChr3	KQL12768	773172	774959	SETIT_024133mg	OG4
	SiPLT6	SiChr3	KQL12767	767064	768455	SETIT_024335mg	OG4
	ZmPLT1	ZmChr2	Zm00001d001817_P001	1425701	1428025	Zm00001d001817	OG4
	ZmPLT2	ZmChr2	Zm00001d001818_P001	1432077	1434514	Zm00001d001818	OG4
	BdPLT5	BdChr1	KQK23113	69595406	69597599	BRADI_1g71360v3	OG5
	HvPLT6	HvChr4H	HORVU4Hr1G071020.1	578664349	578666723	HORVU4Hr1G071020	OG5
	OrPLT3	OrChr3	ORUFI03G06980.1	4713104	4714766	ORUFI03G06980	OG5
	OsPLT7	OsChr3	LOC_Os03g10100.1	5112102	5114453	LOC_Os03g10100	OG5
	SbPLT19	SbChr9	EES19255	13445002	13446710	SORBI_3009G084400	OG5
	SbPLT2	SbChr1	KXG39952	74228658	74230401	SORBI_3001G469500	OG5
	SiPLT22	SiChr9	KQK92125	53832071	53833759	SETIT_035211mg	OG5
	ZmPLT12	ZmChr1	Zm00001d028144_P001	24012254	24014074	Zm00001d028144	OG5
	BdPLT6	BdChr1	KQK23114	69602811	69605247	BRADI_1g71370v3	OG6
	HvPLT5	HvChr4H	HORVU4Hr1G071000.1	578590887	578593399	HORVU4Hr1G071000	OG6
	OrPLT2	OrChr3	ORUFI03G06970.1	4698840	4701663	ORUFI03G06970	OG6
	OsPLT1	OsChr3	LOC_Os03g10090.1	5098238	5100691	LOC_Os03g10090	OG6
	SbPLT3	SbChr1	EER95335	74238118	74240432	SORBI_3001G469600	OG6
	SiPLT21	SiChr9	KQK92127	53855640	53857919	SETIT_035166mg	OG6
	ZmPLT13	ZmChr1	Zm00001d028151_P001	24296413	24298623	Zm00001d028151	OG6
	ZmPLT16	ZmChr9	Zm00001d048178_P001	151710829	151713323	Zm00001d048178	OG6
	BdPLT7	BdChr4	KQJ86575	5383995	5386988	BRADI_4g06410v3	OG7
	HvPLT7	HvChr5H	HORVU5Hr1G028030.2	163106538	163108510	HORVU5Hr1G028030	OG7
	OrPLT12	OrChr12	ORUFI12G14960.1	16720924	16722804	ORUFI12G14960	OG7
	OsPLT15	OsChr12	LOC_Os12g32940.1	19896366	19898638	LOC_Os12g32940	OG7
	SbPLT18	SbChr8	OQU79210	51658443	51660452	SORBI_3008G111300	OG7
	SiPLT3	SiChr3	KQL16792	45113300	45114939	SETIT_021894mg	OG7
	SiPLT4	SiChr3	KQL16796	45204017	45205886	SETIT_021896mg	OG7
	ZmPLT10	ZmChr10	Zm00001d023939_P001	30314944	30317071	Zm00001d023939	OG7
	BdPLT8	BdChr4	KQJ86576	5403120	5407440	BRADI_4g06420v3	OG8
	HvPLT8	HvChr5H	HORVU5Hr1G028060.9	163817418	163821001	HORVU5Hr1G028060	OG8
	OrPLT11	OrChr12	ORUFI12G14860.1	16618648	16621361	ORUFI12G14860	OG8
	OsPLT14	OsChr12	LOC_Os12g32760.1	19788309	19791483	LOC_Os12g32760	OG8
	SbPLT17	SbChr8	KXG23568	51571077	51576175	SORBI_3008G111100	OG8
	SiPLT2	SiChr3	KQL16797	45222226	45224690	SETIT_021837mg	OG8
	ZmPLT11	ZmChr10	Zm00001d023941_P001	30402000	30405639	Zm00001d023941	OG8
	BdPLT11	BdChr5	KQJ83722	19982889	19986039	BRADI_5g16480v3	OG9
	OrPLT4	OrChr4	ORUFI04G21060.3	22291446	22295733	ORUFI04G21060	OG9
	OsPLT4	OsChr4	LOC_Os04g44750.1	26505339	26508866	LOC_Os04g44750	OG9
	SbPLT15	SbChr6	OQU82012	51578134	51581768	SORBI_3006G156600	OG9
	SiPLT1	SiChr7	KQK98206	25660879	25665321	SETIT_009781mg	OG9
	ZmPLT3	ZmChr2	Zm00001d002864_P001	24960797	24963400	Zm00001d002864	OG9
