# Supplementary material for: Micro-Evolution Analysis Reveals Diverged Patterns of Polyol Transporters in Seven Gramineae Crops
Source: Front Genet. 2020 Jun 19;11:565. doi: 10.3389/fgene.2020.00565 (PMC7317338; doi:10.3389/fgene.2020.00565)
Supplement: FIGURE S1 — An internal repeat of PLT genes. The proteins themselves are represented by the dark diagonal lines, and the duplicated regions are represented by the above the dark diagonal lines. [file Presentation_1.zip › SupMaterial/Table S2.xlsx]

## Sheet: 1
Orthogroups
	BdPLT	HvPLT	OrPLT	OsPLT	SbPLT	SiPLT	ZmPLT
OG1	BdPLT1, BdPLT2, BdPLT3	HvPLT1, HvPLT2, HvPLT3	OrPLT1, OrPLT6, OrPLT7	OsPLT2, OsPLT5, OsPLT6	SbPLT1, SbPLT5, SbPLT6, SbPLT7, SbPLT8	SiPLT13, SiPLT17, SiPLT18, SiPLT19, SiPLT20	ZmPLT14, ZmPLT4, ZmPLT5, ZmPLT6, ZmPLT7, ZmPLT8, ZmPLT9
OG2	BdPLT9	HvPLT11	OrPLT10, OrPLT9	OsPLT10, OsPLT11, OsPLT12, OsPLT13	SbPLT10, SbPLT11, SbPLT12, SbPLT13, SbPLT14, SbPLT4, SbPLT9	SiPLT10, SiPLT11, SiPLT12, SiPLT14, SiPLT15, SiPLT16, SiPLT7, SiPLT8, SiPLT9	ZmPLT17, ZmPLT18, ZmPLT19, ZmPLT20
OG3	BdPLT10, BdPLT4	HvPLT10, HvPLT9	OrPLT8	OsPLT3	SbPLT20	SiPLT23, SiPLT24	ZmPLT15
OG4	BdPLT12	HvPLT4	OrPLT5	OsPLT8, OsPLT9	SbPLT16	SiPLT5, SiPLT6	ZmPLT1, ZmPLT2
OG5	BdPLT5	HvPLT6	OrPLT3	OsPLT7	SbPLT19, SbPLT2	SiPLT22	ZmPLT12
OG6	BdPLT6	HvPLT5	OrPLT2	OsPLT1	SbPLT3	SiPLT21	ZmPLT13, ZmPLT16
OG7	BdPLT7	HvPLT7	OrPLT12	OsPLT15	SbPLT18	SiPLT3, SiPLT4	ZmPLT10
OG8	BdPLT8	HvPLT8	OrPLT11	OsPLT14	SbPLT17	SiPLT2	ZmPLT11
OG9	BdPLT11		OrPLT4	OsPLT4	SbPLT15	SiPLT1	ZmPLT3
