# Supplementary material for: Micro-Evolution Analysis Reveals Diverged Patterns of Polyol Transporters in Seven Gramineae Crops
Source: Front Genet. 2020 Jun 19;11:565. doi: 10.3389/fgene.2020.00565 (PMC7317338; doi:10.3389/fgene.2020.00565)
Supplement: FIGURE S1 — An internal repeat of PLT genes. The proteins themselves are represented by the dark diagonal lines, and the duplicated regions are represented by the above the dark diagonal lines. [file Presentation_1.zip › SupMaterial/Table S3.xlsx]

## Sheet: 1
OrthologuesStats_many-to-many									OrthologuesStats_one-to-one
	BdPLT	HvPLT	OrPLT	OsPLT	SbPLT	SiPLT	ZmPLT			BdPLT	HvPLT	OrPLT	OsPLT	SbPLT	SiPLT	ZmPLT
BdPLT	0	2	0	0	0	2	0		BdPLT	0	9	9	7	7	7	6
HvPLT	2	0	0	0	0	2	0		HvPLT	9	0	8	6	6	6	5
OrPLT	0	0	0	0	0	0	0		OrPLT	9	8	0	10	10	7	8
OsPLT	0	0	0	0	3	3	3		OsPLT	7	6	10	0	10	8	9
SbPLT	0	0	0	6	0	3	0		SbPLT	7	6	10	10	0	8	10
SiPLT	2	2	0	5	2	0	2		SiPLT	7	6	7	8	8	0	9
ZmPLT	0	0	0	4	0	2	0		ZmPLT	6	5	8	9	10	9	0
OrthologuesStats_many-to-one									OrthologuesStats_one-to-many
	BdPLT	HvPLT	OrPLT	OsPLT	SbPLT	SiPLT	ZmPLT			BdPLT	HvPLT	OrPLT	OsPLT	SbPLT	SiPLT	ZmPLT
BdPLT	0	0	2	2	2	0	2		BdPLT	0	0	0	2	3	3	4
HvPLT	0	0	2	2	2	0	2		HvPLT	0	0	0	2	3	3	4
OrPLT	0	0	0	0	0	0	0		OrPLT	1	1	0	2	2	5	3
OsPLT	5	5	5	0	0	0	0		OsPLT	1	1	0	0	1	3	1
SbPLT	10	10	8	2	0	4	6		SbPLT	1	1	0	0	0	4	3
SiPLT	9	9	15	8	10	0	6		SiPLT	0	0	0	0	2	0	2
ZmPLT	12	12	8	2	6	4	0		ZmPLT	1	1	0	0	3	3	0
