# Supplementary material for: Micro-Evolution Analysis Reveals Diverged Patterns of Polyol Transporters in Seven Gramineae Crops
Source: Front Genet. 2020 Jun 19;11:565. doi: 10.3389/fgene.2020.00565 (PMC7317338; doi:10.3389/fgene.2020.00565)
Supplement: FIGURE S1 — An internal repeat of PLT genes. The proteins themselves are represented by the dark diagonal lines, and the duplicated regions are represented by the above the dark diagonal lines. [file Presentation_1.zip › SupMaterial/Table S4.xlsx]

## Sheet: Bd vs Others
BdPLT__v__HvPLT
OG1	BdPLT3	HvPLT3
OG1	BdPLT1	HvPLT1
OG1	BdPLT2	HvPLT2
OG2	BdPLT9	HvPLT11
OG3	BdPLT10, BdPLT4	HvPLT9, HvPLT10
OG4	BdPLT12	HvPLT4
OG5	BdPLT5	HvPLT6
OG6	BdPLT6	HvPLT5
OG7	BdPLT7	HvPLT7
OG8	BdPLT8	HvPLT8
BdPLT__v__OrPLT
OG1	BdPLT3	OrPLT6
OG1	BdPLT1	OrPLT7
OG2	BdPLT9	OrPLT9
OG3	BdPLT10, BdPLT4	OrPLT8
OG4	BdPLT12	OrPLT5
OG5	BdPLT5	OrPLT3
OG6	BdPLT6	OrPLT2
OG7	BdPLT7	OrPLT12
OG8	BdPLT8	OrPLT11
OG9	BdPLT11	OrPLT4
BdPLT__v__OsPLT
OG1	BdPLT3	OsPLT5
OG1	BdPLT1	OsPLT6
OG2	BdPLT9	OsPLT12, OsPLT11, OsPLT10
OG3	BdPLT10, BdPLT4	OsPLT3
OG4	BdPLT12	OsPLT8, OsPLT9
OG5	BdPLT5	OsPLT7
OG6	BdPLT6	OsPLT1
OG7	BdPLT7	OsPLT15
OG8	BdPLT8	OsPLT14
OG9	BdPLT11	OsPLT4
BdPLT__v__SbPLT
OG1	BdPLT3	SbPLT5
OG1	BdPLT1	SbPLT8
OG1	BdPLT2	SbPLT6, SbPLT7
OG2	BdPLT9	SbPLT9, SbPLT10, SbPLT4, SbPLT12, SbPLT11, SbPLT14
OG3	BdPLT10, BdPLT4	SbPLT20
OG4	BdPLT12	SbPLT16
OG5	BdPLT5	SbPLT19, SbPLT2
OG6	BdPLT6	SbPLT3
OG7	BdPLT7	SbPLT18
OG8	BdPLT8	SbPLT17
OG9	BdPLT11	SbPLT15
BdPLT__v__SiPLT
OG1	BdPLT3	SiPLT17
OG1	BdPLT1	SiPLT19
OG1	BdPLT2	SiPLT18
OG2	BdPLT9	SiPLT9, SiPLT10, SiPLT7, SiPLT15, SiPLT12
OG3	BdPLT10, BdPLT4	SiPLT23, SiPLT24
OG4	BdPLT12	SiPLT5, SiPLT6
OG5	BdPLT5	SiPLT22
OG6	BdPLT6	SiPLT21
OG7	BdPLT7	SiPLT4, SiPLT3
OG8	BdPLT8	SiPLT2
OG9	BdPLT11	SiPLT1
BdPLT__v__ZmPLT
OG1	BdPLT3	ZmPLT6
OG1	BdPLT1	ZmPLT9
OG1	BdPLT2	ZmPLT4, ZmPLT7, ZmPLT5, ZmPLT8
OG2	BdPLT9	ZmPLT20, ZmPLT18, ZmPLT19, ZmPLT17
OG3	BdPLT10, BdPLT4	ZmPLT15
OG4	BdPLT12	ZmPLT2, ZmPLT1
OG5	BdPLT5	ZmPLT12
OG6	BdPLT6	ZmPLT16, ZmPLT13
OG7	BdPLT7	ZmPLT10
OG8	BdPLT8	ZmPLT11
OG9	BdPLT11	ZmPLT3

## Sheet: Hv vs Others
HvPLT__v__BdPLT
OG1	HvPLT3	BdPLT3
OG1	HvPLT1	BdPLT1
OG1	HvPLT2	BdPLT2
OG2	HvPLT11	BdPLT9
OG3	HvPLT9, HvPLT10	BdPLT10, BdPLT4
OG4	HvPLT4	BdPLT12
OG5	HvPLT6	BdPLT5
OG6	HvPLT5	BdPLT6
OG7	HvPLT7	BdPLT7
OG8	HvPLT8	BdPLT8
HvPLT__v__OrPLT
OG1	HvPLT3	OrPLT6
OG1	HvPLT1	OrPLT7
OG2	HvPLT11	OrPLT9
OG3	HvPLT9, HvPLT10	OrPLT8
OG4	HvPLT4	OrPLT5
OG5	HvPLT6	OrPLT3
OG6	HvPLT5	OrPLT2
OG7	HvPLT7	OrPLT12
OG8	HvPLT8	OrPLT11
HvPLT__v__OsPLT
OG1	HvPLT3	OsPLT5
OG1	HvPLT1	OsPLT6
OG2	HvPLT11	OsPLT12, OsPLT11, OsPLT10
OG3	HvPLT9, HvPLT10	OsPLT3
OG4	HvPLT4	OsPLT8, OsPLT9
OG5	HvPLT6	OsPLT7
OG6	HvPLT5	OsPLT1
OG7	HvPLT7	OsPLT15
OG8	HvPLT8	OsPLT14
HvPLT__v__SbPLT
OG1	HvPLT3	SbPLT5
OG1	HvPLT1	SbPLT8
OG1	HvPLT2	SbPLT6, SbPLT7
OG2	HvPLT11	SbPLT9, SbPLT10, SbPLT4, SbPLT12, SbPLT11, SbPLT14
OG3	HvPLT9, HvPLT10	SbPLT20
OG4	HvPLT4	SbPLT16
OG5	HvPLT6	SbPLT19, SbPLT2
OG6	HvPLT5	SbPLT3
OG7	HvPLT7	SbPLT18
OG8	HvPLT8	SbPLT17
HvPLT__v__SiPLT
OG1	HvPLT3	SiPLT17
OG1	HvPLT1	SiPLT19
OG1	HvPLT2	SiPLT18
OG2	HvPLT11	SiPLT9, SiPLT10, SiPLT7, SiPLT15, SiPLT12
OG3	HvPLT9, HvPLT10	SiPLT23, SiPLT24
OG4	HvPLT4	SiPLT5, SiPLT6
OG5	HvPLT6	SiPLT22
OG6	HvPLT5	SiPLT21
OG7	HvPLT7	SiPLT4, SiPLT3
OG8	HvPLT8	SiPLT2
HvPLT__v__ZmPLT
OG1	HvPLT3	ZmPLT6
OG1	HvPLT1	ZmPLT9
OG1	HvPLT2	ZmPLT4, ZmPLT7, ZmPLT5, ZmPLT8
OG2	HvPLT11	ZmPLT20, ZmPLT18, ZmPLT19, ZmPLT17
OG3	HvPLT9, HvPLT10	ZmPLT15
OG4	HvPLT4	ZmPLT2, ZmPLT1
OG5	HvPLT6	ZmPLT12
OG6	HvPLT5	ZmPLT16, ZmPLT13
OG7	HvPLT7	ZmPLT10
OG8	HvPLT8	ZmPLT11

## Sheet: Or vs Others
OrPLT__v__BdPLT
OG1	OrPLT6	BdPLT3
OG1	OrPLT7	BdPLT1
OG2	OrPLT9	BdPLT9
OG3	OrPLT8	BdPLT10, BdPLT4
OG4	OrPLT5	BdPLT12
OG5	OrPLT3	BdPLT5
OG6	OrPLT2	BdPLT6
OG7	OrPLT12	BdPLT7
OG8	OrPLT11	BdPLT8
OG9	OrPLT4	BdPLT11
OrPLT__v__HvPLT
OG1	OrPLT6	HvPLT3
OG1	OrPLT7	HvPLT1
OG2	OrPLT9	HvPLT11
OG3	OrPLT8	HvPLT9, HvPLT10
OG4	OrPLT5	HvPLT4
OG5	OrPLT3	HvPLT6
OG6	OrPLT2	HvPLT5
OG7	OrPLT12	HvPLT7
OG8	OrPLT11	HvPLT8
OrPLT__v__OsPLT
OG1	OrPLT6	OsPLT5
OG1	OrPLT1	OsPLT2
OG1	OrPLT7	OsPLT6
OG2	OrPLT10	OsPLT13
OG2	OrPLT9	OsPLT12, OsPLT11, OsPLT10
OG3	OrPLT8	OsPLT3
OG4	OrPLT5	OsPLT8, OsPLT9
OG5	OrPLT3	OsPLT7
OG6	OrPLT2	OsPLT1
OG7	OrPLT12	OsPLT15
OG8	OrPLT11	OsPLT14
OG9	OrPLT4	OsPLT4
OrPLT__v__SbPLT
OG1	OrPLT6	SbPLT5
OG1	OrPLT1	SbPLT1
OG1	OrPLT7	SbPLT8
OG2	OrPLT10	SbPLT13
OG2	OrPLT9	SbPLT9, SbPLT10, SbPLT4, SbPLT12, SbPLT11, SbPLT14
OG3	OrPLT8	SbPLT20
OG4	OrPLT5	SbPLT16
OG5	OrPLT3	SbPLT19, SbPLT2
OG6	OrPLT2	SbPLT3
OG7	OrPLT12	SbPLT18
OG8	OrPLT11	SbPLT17
OG9	OrPLT4	SbPLT15
OrPLT__v__SiPLT
OG1	OrPLT6	SiPLT17
OG1	OrPLT1	SiPLT20
OG1	OrPLT7	SiPLT19
OG2	OrPLT10	SiPLT16, SiPLT8, SiPLT14, SiPLT11
OG2	OrPLT9	SiPLT9, SiPLT10, SiPLT7, SiPLT15, SiPLT12
OG3	OrPLT8	SiPLT23, SiPLT24
OG4	OrPLT5	SiPLT5, SiPLT6
OG5	OrPLT3	SiPLT22
OG6	OrPLT2	SiPLT21
OG7	OrPLT12	SiPLT4, SiPLT3
OG8	OrPLT11	SiPLT2
OG9	OrPLT4	SiPLT1
OrPLT__v__ZmPLT
OG1	OrPLT6	ZmPLT6
OG1	OrPLT1	ZmPLT14
OG1	OrPLT7	ZmPLT9
OG2	OrPLT9	ZmPLT20, ZmPLT18, ZmPLT19, ZmPLT17
OG3	OrPLT8	ZmPLT15
OG4	OrPLT5	ZmPLT2, ZmPLT1
OG5	OrPLT3	ZmPLT12
OG6	OrPLT2	ZmPLT16, ZmPLT13
OG7	OrPLT12	ZmPLT10
OG8	OrPLT11	ZmPLT11
OG9	OrPLT4	ZmPLT3

## Sheet: Os vs Others
OsPLT__v__BdPLT
OG1	OsPLT5	BdPLT3
OG1	OsPLT6	BdPLT1
OG2	OsPLT12, OsPLT11, OsPLT10	BdPLT9
OG3	OsPLT3	BdPLT10, BdPLT4
OG4	OsPLT8, OsPLT9	BdPLT12
OG5	OsPLT7	BdPLT5
OG6	OsPLT1	BdPLT6
OG7	OsPLT15	BdPLT7
OG8	OsPLT14	BdPLT8
OG9	OsPLT4	BdPLT11
OsPLT__v__HvPLT
OG1	OsPLT5	HvPLT3
OG1	OsPLT6	HvPLT1
OG2	OsPLT12, OsPLT11, OsPLT10	HvPLT11
OG3	OsPLT3	HvPLT9, HvPLT10
OG4	OsPLT8, OsPLT9	HvPLT4
OG5	OsPLT7	HvPLT6
OG6	OsPLT1	HvPLT5
OG7	OsPLT15	HvPLT7
OG8	OsPLT14	HvPLT8
OsPLT__v__OrPLT
OG1	OsPLT5	OrPLT6
OG1	OsPLT2	OrPLT1
OG1	OsPLT6	OrPLT7
OG2	OsPLT13	OrPLT10
OG2	OsPLT12, OsPLT11, OsPLT10	OrPLT9
OG3	OsPLT3	OrPLT8
OG4	OsPLT8, OsPLT9	OrPLT5
OG5	OsPLT7	OrPLT3
OG6	OsPLT1	OrPLT2
OG7	OsPLT15	OrPLT12
OG8	OsPLT14	OrPLT11
OG9	OsPLT4	OrPLT4
OsPLT__v__SbPLT
OG1	OsPLT5	SbPLT5
OG1	OsPLT2	SbPLT1
OG1	OsPLT6	SbPLT8
OG2	OsPLT13	SbPLT13
OG2	OsPLT12, OsPLT11, OsPLT10	SbPLT9, SbPLT10, SbPLT4, SbPLT12, SbPLT11, SbPLT14
OG3	OsPLT3	SbPLT20
OG4	OsPLT9	SbPLT16
OG5	OsPLT7	SbPLT19, SbPLT2
OG6	OsPLT1	SbPLT3
OG7	OsPLT15	SbPLT18
OG8	OsPLT14	SbPLT17
OG9	OsPLT4	SbPLT15
OsPLT__v__SiPLT
OG1	OsPLT5	SiPLT17
OG1	OsPLT2	SiPLT20
OG1	OsPLT6	SiPLT19
OG2	OsPLT13	SiPLT16, SiPLT8, SiPLT14, SiPLT11
OG2	OsPLT12, OsPLT11, OsPLT10	SiPLT9, SiPLT10, SiPLT7, SiPLT15, SiPLT12
OG3	OsPLT3	SiPLT23, SiPLT24
OG4	OsPLT9	SiPLT6
OG5	OsPLT7	SiPLT22
OG6	OsPLT1	SiPLT21
OG7	OsPLT15	SiPLT4, SiPLT3
OG8	OsPLT14	SiPLT2
OG9	OsPLT4	SiPLT1
OsPLT__v__ZmPLT
OG1	OsPLT5	ZmPLT6
OG1	OsPLT2	ZmPLT14
OG1	OsPLT6	ZmPLT9
OG2	OsPLT12, OsPLT11, OsPLT10	ZmPLT20, ZmPLT18, ZmPLT19, ZmPLT17
OG3	OsPLT3	ZmPLT15
OG4	OsPLT9	ZmPLT1
OG5	OsPLT7	ZmPLT12
OG6	OsPLT1	ZmPLT16, ZmPLT13
OG7	OsPLT15	ZmPLT10
OG8	OsPLT14	ZmPLT11
OG9	OsPLT4	ZmPLT3

## Sheet: Sb vs Others
SbPLT__v__BdPLT
OG1	SbPLT5	BdPLT3
OG1	SbPLT8	BdPLT1
OG1	SbPLT6, SbPLT7	BdPLT2
OG2	SbPLT9, SbPLT10, SbPLT4, SbPLT12, SbPLT11, SbPLT14	BdPLT9
OG3	SbPLT20	BdPLT10, BdPLT4
OG4	SbPLT16	BdPLT12
OG5	SbPLT19, SbPLT2	BdPLT5
OG6	SbPLT3	BdPLT6
OG7	SbPLT18	BdPLT7
OG8	SbPLT17	BdPLT8
OG9	SbPLT15	BdPLT11
SbPLT__v__HvPLT
OG1	SbPLT5	HvPLT3
OG1	SbPLT8	HvPLT1
OG1	SbPLT6, SbPLT7	HvPLT2
OG2	SbPLT9, SbPLT10, SbPLT4, SbPLT12, SbPLT11, SbPLT14	HvPLT11
OG3	SbPLT20	HvPLT9, HvPLT10
OG4	SbPLT16	HvPLT4
OG5	SbPLT19, SbPLT2	HvPLT6
OG6	SbPLT3	HvPLT5
OG7	SbPLT18	HvPLT7
OG8	SbPLT17	HvPLT8
SbPLT__v__OrPLT
OG1	SbPLT5	OrPLT6
OG1	SbPLT1	OrPLT1
OG1	SbPLT8	OrPLT7
OG2	SbPLT13	OrPLT10
OG2	SbPLT9, SbPLT10, SbPLT4, SbPLT12, SbPLT11, SbPLT14	OrPLT9
OG3	SbPLT20	OrPLT8
OG4	SbPLT16	OrPLT5
OG5	SbPLT19, SbPLT2	OrPLT3
OG6	SbPLT3	OrPLT2
OG7	SbPLT18	OrPLT12
OG8	SbPLT17	OrPLT11
OG9	SbPLT15	OrPLT4
SbPLT__v__OsPLT
OG1	SbPLT5	OsPLT5
OG1	SbPLT1	OsPLT2
OG1	SbPLT8	OsPLT6
OG2	SbPLT13	OsPLT13
OG2	SbPLT9, SbPLT10, SbPLT4, SbPLT12, SbPLT11, SbPLT14	OsPLT12, OsPLT11, OsPLT10
OG3	SbPLT20	OsPLT3
OG4	SbPLT16	OsPLT9
OG5	SbPLT19, SbPLT2	OsPLT7
OG6	SbPLT3	OsPLT1
OG7	SbPLT18	OsPLT15
OG8	SbPLT17	OsPLT14
OG9	SbPLT15	OsPLT4
SbPLT__v__SiPLT
OG1	SbPLT5	SiPLT17
OG1	SbPLT1	SiPLT20
OG1	SbPLT8	SiPLT19
OG1	SbPLT7	SiPLT18
OG2	SbPLT13	SiPLT16, SiPLT8, SiPLT14, SiPLT11
OG2	SbPLT9, SbPLT10	SiPLT9
OG2	SbPLT4, SbPLT12, SbPLT11	SiPLT10, SiPLT7
OG2	SbPLT14	SiPLT15, SiPLT12
OG3	SbPLT20	SiPLT23, SiPLT24
OG4	SbPLT16	SiPLT6
OG5	SbPLT19, SbPLT2	SiPLT22
OG6	SbPLT3	SiPLT21
OG7	SbPLT18	SiPLT4, SiPLT3
OG8	SbPLT17	SiPLT2
OG9	SbPLT15	SiPLT1
SbPLT__v__ZmPLT
OG1	SbPLT5	ZmPLT6
OG1	SbPLT1	ZmPLT14
OG1	SbPLT8	ZmPLT9
OG1	SbPLT6	ZmPLT4, ZmPLT7
OG1	SbPLT7	ZmPLT5, ZmPLT8
OG2	SbPLT9, SbPLT10	ZmPLT20
OG2	SbPLT4	ZmPLT18
OG2	SbPLT12, SbPLT11	ZmPLT19
OG2	SbPLT14	ZmPLT17
OG3	SbPLT20	ZmPLT15
OG4	SbPLT16	ZmPLT1
OG5	SbPLT19, SbPLT2	ZmPLT12
OG6	SbPLT3	ZmPLT16, ZmPLT13
OG7	SbPLT18	ZmPLT10
OG8	SbPLT17	ZmPLT11
OG9	SbPLT15	ZmPLT3

## Sheet: Si vs Others
SiPLT__v__BdPLT
OG1	SiPLT17	BdPLT3
OG1	SiPLT19	BdPLT1
OG1	SiPLT18	BdPLT2
OG2	SiPLT9, SiPLT10, SiPLT7, SiPLT15, SiPLT12	BdPLT9
OG3	SiPLT23, SiPLT24	BdPLT10, BdPLT4
OG4	SiPLT5, SiPLT6	BdPLT12
OG5	SiPLT22	BdPLT5
OG6	SiPLT21	BdPLT6
OG7	SiPLT4, SiPLT3	BdPLT7
OG8	SiPLT2	BdPLT8
OG9	SiPLT1	BdPLT11
SiPLT__v__HvPLT
OG1	SiPLT17	HvPLT3
OG1	SiPLT19	HvPLT1
OG1	SiPLT18	HvPLT2
OG2	SiPLT9, SiPLT10, SiPLT7, SiPLT15, SiPLT12	HvPLT11
OG3	SiPLT23, SiPLT24	HvPLT9, HvPLT10
OG4	SiPLT5, SiPLT6	HvPLT4
OG5	SiPLT22	HvPLT6
OG6	SiPLT21	HvPLT5
OG7	SiPLT4, SiPLT3	HvPLT7
OG8	SiPLT2	HvPLT8
SiPLT__v__OrPLT
OG1	SiPLT17	OrPLT6
OG1	SiPLT20	OrPLT1
OG1	SiPLT19	OrPLT7
OG2	SiPLT16, SiPLT8, SiPLT14, SiPLT11	OrPLT10
OG2	SiPLT9, SiPLT10, SiPLT7, SiPLT15, SiPLT12	OrPLT9
OG3	SiPLT23, SiPLT24	OrPLT8
OG4	SiPLT5, SiPLT6	OrPLT5
OG5	SiPLT22	OrPLT3
OG6	SiPLT21	OrPLT2
OG7	SiPLT4, SiPLT3	OrPLT12
OG8	SiPLT2	OrPLT11
OG9	SiPLT1	OrPLT4
SiPLT__v__OsPLT
OG1	SiPLT17	OsPLT5
OG1	SiPLT20	OsPLT2
OG1	SiPLT19	OsPLT6
OG2	SiPLT16, SiPLT8, SiPLT14, SiPLT11	OsPLT13
OG2	SiPLT9, SiPLT10, SiPLT7, SiPLT15, SiPLT12	OsPLT12, OsPLT11, OsPLT10
OG3	SiPLT23, SiPLT24	OsPLT3
OG4	SiPLT6	OsPLT9
OG5	SiPLT22	OsPLT7
OG6	SiPLT21	OsPLT1
OG7	SiPLT4, SiPLT3	OsPLT15
OG8	SiPLT2	OsPLT14
OG9	SiPLT1	OsPLT4
SiPLT__v__SbPLT
OG1	SiPLT17	SbPLT5
OG1	SiPLT20	SbPLT1
OG1	SiPLT19	SbPLT8
OG1	SiPLT18	SbPLT7
OG2	SiPLT16, SiPLT8, SiPLT14, SiPLT11	SbPLT13
OG2	SiPLT9	SbPLT9, SbPLT10
OG2	SiPLT10, SiPLT7	SbPLT4, SbPLT12, SbPLT11
OG2	SiPLT15, SiPLT12	SbPLT14
OG3	SiPLT23, SiPLT24	SbPLT20
OG4	SiPLT6	SbPLT16
OG5	SiPLT22	SbPLT19, SbPLT2
OG6	SiPLT21	SbPLT3
OG7	SiPLT4, SiPLT3	SbPLT18
OG8	SiPLT2	SbPLT17
OG9	SiPLT1	SbPLT15
SiPLT__v__ZmPLT
OG1	SiPLT17	ZmPLT6
OG1	SiPLT20	ZmPLT14
OG1	SiPLT19	ZmPLT9
OG1	SiPLT18	ZmPLT5, ZmPLT8
OG2	SiPLT9	ZmPLT20
OG2	SiPLT10, SiPLT7	ZmPLT18, ZmPLT19
OG2	SiPLT15, SiPLT12	ZmPLT17
OG3	SiPLT23, SiPLT24	ZmPLT15
OG4	SiPLT5	ZmPLT2
OG4	SiPLT6	ZmPLT1
OG5	SiPLT22	ZmPLT12
OG6	SiPLT21	ZmPLT16, ZmPLT13
OG7	SiPLT4, SiPLT3	ZmPLT10
OG8	SiPLT2	ZmPLT11
OG9	SiPLT1	ZmPLT3

## Sheet: Zm vs Others
ZmPLT__v__BdPLT
OG1	ZmPLT6	BdPLT3
OG1	ZmPLT9	BdPLT1
OG1	ZmPLT4, ZmPLT7, ZmPLT5, ZmPLT8	BdPLT2
OG2	ZmPLT20, ZmPLT18, ZmPLT19, ZmPLT17	BdPLT9
OG3	ZmPLT15	BdPLT10, BdPLT4
OG4	ZmPLT2, ZmPLT1	BdPLT12
OG5	ZmPLT12	BdPLT5
OG6	ZmPLT16, ZmPLT13	BdPLT6
OG7	ZmPLT10	BdPLT7
OG8	ZmPLT11	BdPLT8
OG9	ZmPLT3	BdPLT11
ZmPLT__v__HvPLT
OG1	ZmPLT6	HvPLT3
OG1	ZmPLT9	HvPLT1
OG1	ZmPLT4, ZmPLT7, ZmPLT5, ZmPLT8	HvPLT2
OG2	ZmPLT20, ZmPLT18, ZmPLT19, ZmPLT17	HvPLT11
OG3	ZmPLT15	HvPLT9, HvPLT10
OG4	ZmPLT2, ZmPLT1	HvPLT4
OG5	ZmPLT12	HvPLT6
OG6	ZmPLT16, ZmPLT13	HvPLT5
OG7	ZmPLT10	HvPLT7
OG8	ZmPLT11	HvPLT8
ZmPLT__v__OrPLT
OG1	ZmPLT6	OrPLT6
OG1	ZmPLT14	OrPLT1
OG1	ZmPLT9	OrPLT7
OG2	ZmPLT20, ZmPLT18, ZmPLT19, ZmPLT17	OrPLT9
OG3	ZmPLT15	OrPLT8
OG4	ZmPLT2, ZmPLT1	OrPLT5
OG5	ZmPLT12	OrPLT3
OG6	ZmPLT16, ZmPLT13	OrPLT2
OG7	ZmPLT10	OrPLT12
OG8	ZmPLT11	OrPLT11
OG9	ZmPLT3	OrPLT4
ZmPLT__v__OsPLT
OG1	ZmPLT6	OsPLT5
OG1	ZmPLT14	OsPLT2
OG1	ZmPLT9	OsPLT6
OG2	ZmPLT20, ZmPLT18, ZmPLT19, ZmPLT17	OsPLT12, OsPLT11, OsPLT10
OG3	ZmPLT15	OsPLT3
OG4	ZmPLT1	OsPLT9
OG5	ZmPLT12	OsPLT7
OG6	ZmPLT16, ZmPLT13	OsPLT1
OG7	ZmPLT10	OsPLT15
OG8	ZmPLT11	OsPLT14
OG9	ZmPLT3	OsPLT4
ZmPLT__v__SbPLT
OG1	ZmPLT6	SbPLT5
OG1	ZmPLT14	SbPLT1
OG1	ZmPLT9	SbPLT8
OG1	ZmPLT4, ZmPLT7	SbPLT6
OG1	ZmPLT5, ZmPLT8	SbPLT7
OG2	ZmPLT20	SbPLT9, SbPLT10
OG2	ZmPLT18	SbPLT4
OG2	ZmPLT19	SbPLT12, SbPLT11
OG2	ZmPLT17	SbPLT14
OG3	ZmPLT15	SbPLT20
OG4	ZmPLT1	SbPLT16
OG5	ZmPLT12	SbPLT19, SbPLT2
OG6	ZmPLT16, ZmPLT13	SbPLT3
OG7	ZmPLT10	SbPLT18
OG8	ZmPLT11	SbPLT17
OG9	ZmPLT3	SbPLT15
ZmPLT__v__SiPLT
OG1	ZmPLT6	SiPLT17
OG1	ZmPLT14	SiPLT20
OG1	ZmPLT9	SiPLT19
OG1	ZmPLT5, ZmPLT8	SiPLT18
OG2	ZmPLT20	SiPLT9
OG2	ZmPLT18, ZmPLT19	SiPLT10, SiPLT7
OG2	ZmPLT17	SiPLT15, SiPLT12
OG3	ZmPLT15	SiPLT23, SiPLT24
OG4	ZmPLT2	SiPLT5
OG4	ZmPLT1	SiPLT6
OG5	ZmPLT12	SiPLT22
OG6	ZmPLT16, ZmPLT13	SiPLT21
OG7	ZmPLT10	SiPLT4, SiPLT3
OG8	ZmPLT11	SiPLT2
OG9	ZmPLT3	SiPLT1
