# Supplementary material for: Micro-Evolution Analysis Reveals Diverged Patterns of Polyol Transporters in Seven Gramineae Crops
Source: Front Genet. 2020 Jun 19;11:565. doi: 10.3389/fgene.2020.00565 (PMC7317338; doi:10.3389/fgene.2020.00565)
Supplement: FIGURE S1 — An internal repeat of PLT genes. The proteins themselves are represented by the dark diagonal lines, and the duplicated regions are represented by the above the dark diagonal lines. [file Presentation_1.zip › SupMaterial/Table S5.xlsx]

## Sheet: Sheet1
Proteins	Template	Seq Identity	Oligo-state	QSQE	Found by	Method	Resolution	Seq Similarity	Oligo-State	Ligands	Coverage	Description
OsPLT4	6h7d.1.A	29.91	monomer	-	BLAST	X-ray	2.40Å	0.36	monomer	1 x OLC: (2R)-2,3-dihydroxypropyl (9Z)-octadec-9-enoate;	0.86	Sugar transport protein 10
OsPLT5	6h7d.1.A	29.82	monomer	-	HHblits	X-ray	2.40Å	0.35	monomer	None	0.77	Sugar transport protein 10
OsPLT6	6h7d.1.A	31.05	monomer	-	BLAST	X-ray	2.40Å	0.36	monomer	None	0.87	Sugar transport protein 10
OsPLT10	6h7d.1.A	22.96	monomer	-	HHblits	X-ray	2.40Å	0.31	monomer	None	0.55	Sugar transport protein 10
OsPLT14	6h7d.1.A	26.58	monomer	-	HHblits	X-ray	2.40Å	0.35	monomer	None	0.87	Sugar transport protein 10
OsPLT1	6n3i.1.A	30.89	monomer	-	HHblits	X-ray	3.69Å	0.35	monomer	None	0.85	D-xylose transporter
OsPLT2	6n3i.1.A	32	monomer	-	HHblits	X-ray	3.69Å	0.36	monomer	None	0.83	D-xylose transporter
OsPLT3	6n3i.1.A	34.43	monomer	-	BLAST	X-ray	3.69Å	0.38	monomer	None	0.84	D-xylose transporter
OsPLT7	6n3i.1.A	32.81	monomer	-	BLAST	X-ray	3.69Å	0.37	monomer	None	0.85	D-xylose transporter
OsPLT8	6n3i.1.A	29.82	monomer	-	HHblits	X-ray	3.69Å	0.36	monomer	None	0.81	D-xylose transporter
OsPLT9	6n3i.1.A	28.83	monomer	-	HHblits	X-ray	3.69Å	0.35	monomer	None	0.82	D-xylose transporter
OsPLT11	6n3i.1.A	29.75	monomer	-	BLAST	X-ray	3.69Å	0.35	monomer	None	0.91	D-xylose transporter
OsPLT12	6n3i.1.A	26.83	monomer	-	HHblits	X-ray	3.69Å	0.34	monomer	None	0.92	D-xylose transporter
OsPLT13	6n3i.1.A	27.85	monomer	-	HHblits	X-ray	3.69Å	0.34	monomer	None	0.92	D-xylose transporter
OsPLT15	6n3i.1.A	31.09	monomer	-	BLAST	X-ray	3.69Å	0.36	monomer	None	0.89	D-xylose transporter
