# Supplementary material for: Micro-Evolution Analysis Reveals Diverged Patterns of Polyol Transporters in Seven Gramineae Crops
Source: Front Genet. 2020 Jun 19;11:565. doi: 10.3389/fgene.2020.00565 (PMC7317338; doi:10.3389/fgene.2020.00565)
Supplement: FIGURE S1 — An internal repeat of PLT genes. The proteins themselves are represented by the dark diagonal lines, and the duplicated regions are represented by the above the dark diagonal lines. [file Presentation_1.zip › SupMaterial/Table S6.xlsx]

## Sheet: Sheet1
Gene One	Gene Two	Pearson's r-value
LOC_Os01g05880	OsPLT10	0.905729
LOC_Os01g06420	OsPLT10	0.905628
LOC_Os01g13020	OsPLT10	0.947023
LOC_Os01g29210	OsPLT10	0.858773
LOC_Os01g31170	OsPLT10	0.934468
LOC_Os01g40220	OsPLT10	0.926436
LOC_Os01g64830	OsPLT10	0.89896
LOC_Os02g07620	OsPLT10	0.901063
LOC_Os02g09230	OsPLT10	0.934821
LOC_Os02g15000	OsPLT10	0.851438
LOC_Os02g46250	OsPLT10	0.873843
LOC_Os02g49210	OsPLT10	0.860514
LOC_Os02g50250	OsPLT10	0.870009
LOC_Os03g06780	OsPLT10	0.883357
LOC_Os03g27430	OsPLT10	0.874441
LOC_Os03g35830	OsPLT10	0.855339
LOC_Os03g43790	OsPLT10	0.882929
LOC_Os03g47370	OsPLT10	0.910301
LOC_Os03g49680	OsPLT10	0.862272
LOC_Os04g03460	OsPLT10	0.932879
LOC_Os04g05040	OsPLT10	0.892549
LOC_Os04g05550	OsPLT10	0.866229
LOC_Os04g07070	OsPLT10	0.9181
LOC_Os04g15930	OsPLT10	0.918513
LOC_Os04g42530	OsPLT10	0.896506
LOC_Os04g43730	OsPLT10	0.884796
LOC_Os04g45540	OsPLT10	0.924797
LOC_Os04g45560	OsPLT10	0.863441
LOC_Os05g11100	OsPLT10	0.850539
LOC_Os05g11180	OsPLT10	0.878168
LOC_Os05g17700	OsPLT10	0.907831
LOC_Os05g34730	OsPLT10	0.853737
LOC_Os05g40550	OsPLT10	0.855558
LOC_Os06g01580	OsPLT10	0.909049
LOC_Os06g12850	OsPLT10	0.856129
LOC_Os06g19360	OsPLT10	0.897578
LOC_Os06g38600	OsPLT10	0.877058
LOC_Os07g10330	OsPLT10	0.873361
LOC_Os07g13030	OsPLT10	0.903297
LOC_Os07g14330	OsPLT10	0.940745
LOC_Os07g22320	OsPLT10	0.937117
LOC_Os08g16300	OsPLT10	0.885454
LOC_Os08g24660	OsPLT10	0.878982
LOC_Os08g27690	OsPLT10	0.878466
LOC_Os08g30050	OsPLT10	0.874942
LOC_Os09g10810	OsPLT10	0.873733
LOC_Os09g11010	OsPLT10	0.927113
LOC_Os09g11210	OsPLT10	0.876247
LOC_Os09g16180	OsPLT10	0.857456
LOC_Os09g24940	OsPLT10	0.857803
LOC_Os09g29500	OsPLT10	0.920066
LOC_Os10g06670	OsPLT10	0.888532
LOC_Os10g20860	OsPLT10	0.869199
LOC_Os10g22700	OsPLT10	0.88527
LOC_Os10g28450	OsPLT10	0.871844
LOC_Os10g35120	OsPLT10	0.854571
LOC_Os11g08070	OsPLT10	0.879564
LOC_Os11g09410	OsPLT10	0.938101
LOC_Os11g19260	OsPLT10	0.962519
LOC_Os11g28820	OsPLT10	0.887206
LOC_Os11g37500	OsPLT10	0.905812
LOC_Os11g38410	OsPLT10	0.91848
LOC_Os11g43660	OsPLT10	0.935265
LOC_Os12g36530	OsPLT10	0.901854
LOC_Os10g41100	OsPLT14	0.877802
LOC_Os06g45820	OsPLT15	0.88781
LOC_Os06g51029	OsPLT15	0.879104
LOC_Os07g29410	OsPLT15	0.870173
LOC_Os09g27030	OsPLT15	0.863822
LOC_Os09g32620	OsPLT15	0.875074
LOC_Os11g06020	OsPLT15	0.880729
LOC_Os01g45250	OsPLT2	0.868501
LOC_Os01g61170	OsPLT2	0.858326
LOC_Os01g64620	OsPLT2	0.875416
LOC_Os03g08660	OsPLT2	0.897806
LOC_Os03g43770	OsPLT2	0.873691
LOC_Os04g44510	OsPLT2	0.865296
LOC_Os05g04210	OsPLT2	0.855128
LOC_Os06g08710	OsPLT2	0.881443
LOC_Os06g09310	OsPLT2	0.864754
LOC_Os06g35770	OsPLT2	0.857224
LOC_Os07g04820	OsPLT2	0.858132
LOC_Os10g23820	OsPLT2	0.854482
LOC_Os11g43049	OsPLT2	0.852841
LOC_Os04g44740	OsPLT4	0.986477
LOC_Os01g43710	OsPLT5	0.858014
LOC_Os01g72570	OsPLT5	0.858745
LOC_Os05g30350	OsPLT5	0.89175
LOC_Os10g25040	OsPLT5	0.872886
LOC_Os09g29200	OsPLT7	0.855192
LOC_Os06g08350	OsPLT8	0.88565
LOC_Os06g40090	OsPLT8	0.897437
LOC_Os08g34290	OsPLT8	0.872811
LOC_Os09g29300	OsPLT8	0.852995
LOC_Os09g36940	OsPLT8	0.862737
LOC_Os11g44420	OsPLT8	0.865257
