# Supplementary material for: Micro-Evolution Analysis Reveals Diverged Patterns of Polyol Transporters in Seven Gramineae Crops
Source: Front Genet. 2020 Jun 19;11:565. doi: 10.3389/fgene.2020.00565 (PMC7317338; doi:10.3389/fgene.2020.00565)
Supplement: FIGURE S1 — An internal repeat of PLT genes. The proteins themselves are represented by the dark diagonal lines, and the duplicated regions are represented by the above the dark diagonal lines. [file Presentation_1.zip › SupMaterial/Table S7.xlsx]

## Sheet: Table S7
GO_Name	GO_ID	GO_Level	P_value	EnrichmentScore	HitsGenesCountsInSelectedSet	HitsGenesCountsInBackground	AllGenesCountsInSelectedSet	AllGenesCountsInBackground	GenesOfSelectedSetInGOterm	corrected p-value(BH method)
glutathione transport	GO:0034635	10	0.00301171	331.796	1	2	27	17917	LOC_Os01g72570.1,	0.81015
response to trehalose-6-phosphate	GO:0080094	6	0.00451429	221.198	1	3	27	17917	LOC_Os04g43730.1,	0.607172
response to organophosphorus	GO:0046683	5	0.00601469	165.898	1	4	27	17917	LOC_Os04g43730.1,	0.539317
defense response to oomycetes	GO:0002229	7	0.0075129	132.719	1	5	27	17917	LOC_Os01g72570.1,	0.505243
purine ribonucleoside salvage	GO:0006166	11	0.00900895	110.599	1	6	27	17917	LOC_Os04g43730.1,	0.484681
nucleoside salvage	GO:0043174	9	0.00900895	110.599	1	6	27	17917	LOC_Os04g43730.1,	0.484681
AMP biosynthetic process	GO:0006167	12	0.0105028	94.7989	1	7	27	17917	LOC_Os04g43730.1,	0.403608
negative regulation of photosynthesis, light reaction	GO:0043155	8	0.0105028	94.7989	1	7	27	17917	LOC_Os06g51029.1,	0.403608
response to oomycetes	GO:0002239	6	0.0105028	94.7989	1	7	27	17917	LOC_Os01g72570.1,	0.403608
AMP metabolic process	GO:0046033	11	0.0105028	94.7989	1	7	27	17917	LOC_Os04g43730.1,	0.403608
photoinhibition	GO:0010205	9	0.0105028	94.7989	1	7	27	17917	LOC_Os06g51029.1,	0.403608
modified amino acid transport	GO:0072337	6	0.0119945	82.9491	1	8	27	17917	LOC_Os01g72570.1,	0.268877
negative regulation of photosynthesis	GO:1905156	7	0.0149714	66.3593	1	10	27	17917	LOC_Os06g51029.1,	0.309794
tripeptide transport	GO:0042939	9	0.0149714	66.3593	1	10	27	17917	LOC_Os01g72570.1,	0.309794
cellular response to sulfate starvation	GO:0009970	8	0.0164567	60.3266	1	11	27	17917	LOC_Os03g08660.1,	0.295123
lipid transport	GO:0006869	6	0.0170034	9.97884	2	133	27	17917	LOC_Os06g01580.1,LOC_Os10g20860.1,	0.28587
purine-containing compound salvage	GO:0043101	7	0.0179397	55.2994	1	12	27	17917	LOC_Os04g43730.1,	0.28387
chorismate metabolic process	GO:0046417	8	0.0194206	51.0456	1	13	27	17917	LOC_Os08g34290.1,	0.29023
electron transport chain	GO:0022900	5	0.0199222	5.14413	3	387	27	17917	LOC_Os07g29410.1,LOC_Os01g43710.1,LOC_Os06g51029.1,	0.282056
regulation of photosynthesis, light reaction	GO:0042548	7	0.0253228	39.0349	1	17	27	17917	LOC_Os06g51029.1,	0.340591
sulfur compound transport	GO:0072348	5	0.0297269	33.1796	1	20	27	17917	LOC_Os01g72570.1,	0.380788
regulation of generation of precursor metabolites and energy	GO:0043467	6	0.0297269	33.1796	1	20	27	17917	LOC_Os06g51029.1,	0.380788
lipid localization	GO:0010876	4	0.030192	7.33251	2	181	27	17917	LOC_Os06g01580.1,LOC_Os10g20860.1,	0.353116
D-xylose metabolic process	GO:0042732	7	0.0311907	31.5996	1	21	27	17917	LOC_Os12g36530.1,	0.349596
cysteine biosynthetic process from serine	GO:0006535	12	0.0326524	30.1633	1	22	27	17917	LOC_Os03g08660.1,	0.351339
cofactor transport	GO:0051181	5	0.0326524	30.1633	1	22	27	17917	LOC_Os01g72570.1,	0.351339
response to cadmium ion	GO:0046686	6	0.0339835	4.18231	3	476	27	17917	LOC_Os01g72570.1,LOC_Os04g43730.1,LOC_Os03g08660.1,	0.338576
purine ribonucleoside biosynthetic process	GO:0046129	10	0.0355693	27.6497	1	24	27	17917	LOC_Os04g43730.1,	0.341719
purine nucleoside biosynthetic process	GO:0042451	9	0.0355693	27.6497	1	24	27	17917	LOC_Os04g43730.1,	0.341719
generation of precursor metabolites and energy	GO:0006091	4	0.0373025	3.11546	4	852	27	17917	LOC_Os07g29410.1,LOC_Os01g43710.1,LOC_Os12g36530.1,LOC_Os06g51029.1,	0.334479
purine nucleoside monophosphate metabolic process	GO:0009126	9	0.0413778	23.6997	1	28	27	17917	LOC_Os04g43730.1,	0.359053
purine nucleoside monophosphate biosynthetic process	GO:0009127	10	0.0413778	23.6997	1	28	27	17917	LOC_Os04g43730.1,	0.359053
purine ribonucleoside monophosphate metabolic process	GO:0009167	10	0.0413778	23.6997	1	28	27	17917	LOC_Os04g43730.1,	0.359053
purine ribonucleoside monophosphate biosynthetic process	GO:0009168	11	0.0413778	23.6997	1	28	27	17917	LOC_Os04g43730.1,	0.359053
oxidation-reduction process	GO:0055114	3	0.04269	2.08583	7	2227	27	17917	LOC_Os09g32620.1,LOC_Os02g09230.1,LOC_Os03g27430.1,LOC_Os07g29410.1,LOC_Os01g43710.1,LOC_Os12g36530.1,LOC_Os06g51029.1,	0.328103
nucleoside biosynthetic process	GO:0009163	8	0.0428247	22.8825	1	29	27	17917	LOC_Os04g43730.1,	0.319996
ribonucleoside biosynthetic process	GO:0042455	9	0.0428247	22.8825	1	29	27	17917	LOC_Os04g43730.1,	0.319996
nucleobase-containing small molecule biosynthetic process	GO:0034404	7	0.0442694	22.1198	1	30	27	17917	LOC_Os04g43730.1,	0.313381
response to inorganic substance	GO:0010035	4	0.0511982	2.81183	4	944	27	17917	LOC_Os01g72570.1,LOC_Os07g29410.1,LOC_Os04g43730.1,LOC_Os03g08660.1,	0.353136
L-serine metabolic process	GO:0006563	10	0.0514618	18.9598	1	35	27	17917	LOC_Os03g08660.1,	0.34608
response to metal ion	GO:0010038	5	0.0529969	3.49873	3	569	27	17917	LOC_Os01g72570.1,LOC_Os04g43730.1,LOC_Os03g08660.1,	0.347712
regulation of photosynthesis	GO:0010109	6	0.0543241	17.9349	1	37	27	17917	LOC_Os06g51029.1,	0.347933
glycerol ether metabolic process	GO:0006662	5	0.0571781	17.0152	1	39	27	17917	LOC_Os07g29410.1,	0.357695
ether metabolic process	GO:0018904	4	0.0571781	17.0152	1	39	27	17917	LOC_Os07g29410.1,	0.357695
purine ribonucleoside metabolic process	GO:0046128	9	0.0586019	16.5898	1	40	27	17917	LOC_Os04g43730.1,	0.350309
purine nucleoside metabolic process	GO:0042278	8	0.0600238	16.1852	1	41	27	17917	LOC_Os04g43730.1,	0.351008
pentose metabolic process	GO:0019321	6	0.0642768	15.0816	1	44	27	17917	LOC_Os12g36530.1,	0.367882
ribonucleoside monophosphate biosynthetic process	GO:0009156	10	0.0685113	14.119	1	47	27	17917	LOC_Os04g43730.1,	0.383949
ribonucleoside monophosphate metabolic process	GO:0009161	9	0.0685113	14.119	1	47	27	17917	LOC_Os04g43730.1,	0.383949
ribonucleoside metabolic process	GO:0009119	8	0.0713241	13.5427	1	49	27	17917	LOC_Os04g43730.1,	0.383723
nucleoside monophosphate metabolic process	GO:0009123	8	0.0741286	13.0116	1	51	27	17917	LOC_Os04g43730.1,	0.390992
nucleoside monophosphate biosynthetic process	GO:0009124	9	0.0741286	13.0116	1	51	27	17917	LOC_Os04g43730.1,	0.390992
brassinosteroid metabolic process	GO:0016131	7	0.0921605	10.3686	1	64	27	17917	LOC_Os01g43710.1,	0.467758
nucleoside metabolic process	GO:0009116	7	0.0921605	10.3686	1	64	27	17917	LOC_Os04g43730.1,	0.467758
phytosteroid metabolic process	GO:0016128	6	0.0935335	10.2091	1	65	27	17917	LOC_Os01g43710.1,	0.457464
oligopeptide transport	GO:0006857	8	0.0976404	9.75871	1	68	27	17917	LOC_Os01g72570.1,	0.469023
exocytosis	GO:0006887	7	0.100368	9.47989	1	70	27	17917	LOC_Os11g43049.1,	0.473668
dicarboxylic acid metabolic process	GO:0043648	7	0.107154	8.8479	1	75	27	17917	LOC_Os08g34290.1,	0.496971
cellular amino acid biosynthetic process	GO:0008652	8	0.114779	3.42942	2	387	27	17917	LOC_Os08g34290.1,LOC_Os03g08660.1,	0.523313
photosynthetic electron transport chain	GO:0009767	6	0.124566	7.54082	1	88	27	17917	LOC_Os06g51029.1,	0.558469
response to oxidative stress	GO:0006979	4	0.143582	2.98916	2	444	27	17917	LOC_Os03g27430.1,LOC_Os07g29410.1,	0.633173
glycosyl compound biosynthetic process	GO:1901659	6	0.14425	6.44265	1	103	27	17917	LOC_Os04g43730.1,	0.625859
vesicle-mediated transport	GO:0016192	5	0.14462	2.97575	2	446	27	17917	LOC_Os01g61170.1,LOC_Os11g43049.1,	0.617506
aromatic amino acid family biosynthetic process	GO:0009073	9	0.150716	6.14438	1	108	27	17917	LOC_Os08g34290.1,	0.633479
response to high light intensity	GO:0009644	7	0.158414	5.82099	1	114	27	17917	LOC_Os06g51029.1,	0.655589
cellular response to starvation	GO:0009267	7	0.162237	5.67173	1	117	27	17917	LOC_Os03g08660.1,	0.661239
purine ribonucleotide biosynthetic process	GO:0009152	11	0.164777	5.57641	1	119	27	17917	LOC_Os04g43730.1,	0.661566
response to starvation	GO:0042594	6	0.166044	5.52994	1	120	27	17917	LOC_Os03g08660.1,	0.65685
secretion by cell	GO:0032940	6	0.171093	5.35155	1	124	27	17917	LOC_Os11g43049.1,	0.667017
RNA methylation	GO:0001510	9	0.171093	5.35155	1	124	27	17917	LOC_Os11g19260.1,	0.667017
export from cell	GO:0140352	5	0.172351	5.30874	1	125	27	17917	LOC_Os11g43049.1,	0.652993
cysteine biosynthetic process	GO:0019344	11	0.173607	5.26661	1	126	27	17917	LOC_Os03g08660.1,	0.648616
steroid metabolic process	GO:0008202	5	0.177364	5.14413	1	129	27	17917	LOC_Os01g43710.1,	0.653575
cysteine metabolic process	GO:0006534	10	0.177364	5.14413	1	129	27	17917	LOC_Os03g08660.1,	0.653575
secretion	GO:0046903	5	0.182348	4.98942	1	133	27	17917	LOC_Os11g43049.1,	0.654021
cellular response to nutrient levels	GO:0031669	6	0.182348	4.98942	1	133	27	17917	LOC_Os03g08660.1,	0.654021
serine family amino acid biosynthetic process	GO:0009070	10	0.183589	4.95218	1	134	27	17917	LOC_Os03g08660.1,	0.641371
small molecule biosynthetic process	GO:0044283	4	0.185637	2.00886	3	991	27	17917	LOC_Os08g34290.1,LOC_Os04g43730.1,LOC_Os03g08660.1,	0.640211
purine nucleotide biosynthetic process	GO:0006164	10	0.189769	4.77405	1	139	27	17917	LOC_Os04g43730.1,	0.646176
cell redox homeostasis	GO:0045454	6	0.192228	4.70633	1	141	27	17917	LOC_Os07g29410.1,	0.646368
cellular metabolic compound salvage	GO:0043094	4	0.193455	4.67319	1	142	27	17917	LOC_Os04g43730.1,	0.642462
response to nutrient levels	GO:0031667	5	0.198345	4.54515	1	146	27	17917	LOC_Os03g08660.1,	0.650668
organophosphate metabolic process	GO:0019637	5	0.203864	1.9179	3	1038	27	17917	LOC_Os04g43730.1,LOC_Os10g28450.1,LOC_Os12g36530.1,	0.660714
response to light intensity	GO:0009642	6	0.204417	4.39465	1	151	27	17917	LOC_Os06g51029.1,	0.654621
pentose-phosphate shunt	GO:0006098	7	0.206834	4.33721	1	153	27	17917	LOC_Os12g36530.1,	0.654567
NADPH regeneration	GO:0006740	5	0.208039	4.30904	1	154	27	17917	LOC_Os12g36530.1,	0.650727
purine-containing compound biosynthetic process	GO:0072522	6	0.208039	4.30904	1	154	27	17917	LOC_Os04g43730.1,	0.650727
cellular response to external stimulus	GO:0071496	4	0.215235	4.14745	1	160	27	17917	LOC_Os03g08660.1,	0.657936
cellular response to extracellular stimulus	GO:0031668	5	0.215235	4.14745	1	160	27	17917	LOC_Os03g08660.1,	0.657936
NADP metabolic process	GO:0006739	3	0.216429	4.12169	1	161	27	17917	LOC_Os12g36530.1,	0.646881
glucose 6-phosphate metabolic process	GO:0051156	6	0.216429	4.12169	1	161	27	17917	LOC_Os12g36530.1,	0.646881
glycosyl compound metabolic process	GO:1901657	5	0.21762	4.09625	1	162	27	17917	LOC_Os04g43730.1,	0.636303
serine family amino acid metabolic process	GO:0009069	9	0.222369	3.99755	1	166	27	17917	LOC_Os03g08660.1,	0.643196
response to extracellular stimulus	GO:0009991	4	0.231783	3.81375	1	174	27	17917	LOC_Os03g08660.1,	0.663294
aromatic amino acid family metabolic process	GO:0009072	8	0.231783	3.81375	1	174	27	17917	LOC_Os08g34290.1,	0.663294
small molecule metabolic process	GO:0044281	3	0.238235	1.49189	5	2224	27	17917	LOC_Os08g34290.1,LOC_Os07g29410.1,LOC_Os04g43730.1,LOC_Os03g08660.1,LOC_Os12g36530.1,	0.667555
microtubule cytoskeleton organization	GO:0000226	7	0.23993	3.66626	1	181	27	17917	LOC_Os11g38410.1,	0.665373
cellular amino acid metabolic process	GO:0006520	7	0.254249	2.05447	2	646	27	17917	LOC_Os08g34290.1,LOC_Os03g08660.1,	0.697886
monosaccharide metabolic process	GO:0005996	5	0.25484	3.42058	1	194	27	17917	LOC_Os12g36530.1,	0.692445
sulfur amino acid biosynthetic process	GO:0000097	9	0.255976	3.40304	1	195	27	17917	LOC_Os03g08660.1,	0.688575
organic anion transport	GO:0015711	7	0.262752	3.30146	1	201	27	17917	LOC_Os01g72570.1,	0.699805
ribonucleotide biosynthetic process	GO:0009260	10	0.268354	3.22132	1	206	27	17917	LOC_Os04g43730.1,	0.707717
ribose phosphate biosynthetic process	GO:0046390	7	0.268354	3.22132	1	206	27	17917	LOC_Os04g43730.1,	0.707717
organic substance transport	GO:0071702	5	0.280904	1.62248	3	1227	27	17917	LOC_Os01g72570.1,LOC_Os06g01580.1,LOC_Os10g20860.1,	0.72657
sulfur amino acid metabolic process	GO:0000096	8	0.284913	3.00268	1	221	27	17917	LOC_Os03g08660.1,	0.729921
response to water deprivation	GO:0009414	6	0.296827	2.86031	1	232	27	17917	LOC_Os07g29410.1,	0.753269
response to light stimulus	GO:0009416	5	0.298347	1.83313	2	724	27	17917	LOC_Os01g43710.1,LOC_Os06g51029.1,	0.75005
response to water	GO:0009415	5	0.313816	2.67578	1	248	27	17917	LOC_Os07g29410.1,	0.781634
carbohydrate metabolic process	GO:0005975	4	0.315467	1.52084	3	1309	27	17917	LOC_Os10g28450.1,LOC_Os05g30350.1,LOC_Os12g36530.1,	0.778537
organonitrogen compound biosynthetic process	GO:1901566	5	0.31691	1.40369	4	1891	27	17917	LOC_Os08g34290.1,LOC_Os11g19260.1,LOC_Os04g43730.1,LOC_Os03g08660.1,	0.774988
organic acid biosynthetic process	GO:0016053	5	0.322025	1.73262	2	766	27	17917	LOC_Os08g34290.1,LOC_Os03g08660.1,	0.780404
carboxylic acid biosynthetic process	GO:0046394	7	0.322025	1.73262	2	766	27	17917	LOC_Os08g34290.1,LOC_Os03g08660.1,	0.780404
microtubule-based process	GO:0007017	3	0.324232	2.57206	1	258	27	17917	LOC_Os11g38410.1,	0.771845
response to abiotic stimulus	GO:0009628	3	0.324364	1.38827	4	1912	27	17917	LOC_Os07g29410.1,LOC_Os03g08660.1,LOC_Os01g43710.1,LOC_Os06g51029.1,	0.765386
response to radiation	GO:0009314	4	0.325398	1.71915	2	772	27	17917	LOC_Os01g43710.1,LOC_Os06g51029.1,	0.761147
cellular homeostasis	GO:0019725	5	0.336531	2.45775	1	270	27	17917	LOC_Os07g29410.1,	0.780404
photosynthesis, light reaction	GO:0019684	5	0.342599	2.40432	1	276	27	17917	LOC_Os06g51029.1,	0.787685
RNA modification	GO:0009451	8	0.342599	2.40432	1	276	27	17917	LOC_Os11g19260.1,	0.787685
unidimensional cell growth	GO:0009826	5	0.345613	2.37847	1	279	27	17917	LOC_Os01g43710.1,	0.78126
nucleotide biosynthetic process	GO:0009165	9	0.347615	2.36154	1	281	27	17917	LOC_Os04g43730.1,	0.779237
protein phosphorylation	GO:0006468	8	0.348272	1.34127	4	1979	27	17917	LOC_Os04g43730.1,LOC_Os11g44420.1,LOC_Os06g08710.1,LOC_Os07g04820.1,	0.774257
nucleoside phosphate biosynthetic process	GO:1901293	8	0.351602	2.3284	1	285	27	17917	LOC_Os04g43730.1,	0.775253
proteolysis	GO:0006508	6	0.352816	1.42504	3	1397	27	17917	LOC_Os11g44420.1,LOC_Os01g64830.1,LOC_Os06g51029.1,	0.771605
protein ubiquitination	GO:0016567	10	0.375989	2.14062	1	310	27	17917	LOC_Os10g06670.1,	0.815654
negative regulation of cellular metabolic process	GO:0031324	6	0.379809	2.11335	1	314	27	17917	LOC_Os06g51029.1,	0.817348
alpha-amino acid biosynthetic process	GO:1901607	9	0.38076	2.10664	1	315	27	17917	LOC_Os03g08660.1,	0.812892
purine ribonucleotide metabolic process	GO:0009150	10	0.382658	2.09335	1	317	27	17917	LOC_Os04g43730.1,	0.810512
developmental growth involved in morphogenesis	GO:0060560	4	0.386438	2.06727	1	321	27	17917	LOC_Os01g43710.1,	0.812124
macromolecule modification	GO:0043412	5	0.388099	1.19423	6	3334	27	17917	LOC_Os11g19260.1,LOC_Os04g43730.1,LOC_Os11g44420.1,LOC_Os06g08710.1,LOC_Os07g04820.1,LOC_Os10g06670.1,	0.809291
cytoskeleton organization	GO:0007010	6	0.389258	2.04813	1	324	27	17917	LOC_Os11g38410.1,	0.805465
protein modification by small protein conjugation	GO:0032446	9	0.390196	2.04182	1	325	27	17917	LOC_Os10g06670.1,	0.801241
anion transport	GO:0006820	6	0.394861	2.01089	1	330	27	17917	LOC_Os01g72570.1,	0.80468
sulfur compound biosynthetic process	GO:0044272	5	0.396718	1.99877	1	332	27	17917	LOC_Os03g08660.1,	0.802385
purine nucleotide metabolic process	GO:0006163	9	0.403173	1.9575	1	339	27	17917	LOC_Os04g43730.1,	0.809355
hormone metabolic process	GO:0042445	5	0.409562	1.9179	1	346	27	17917	LOC_Os01g43710.1,	0.81609
transport	GO:0006810	4	0.411219	1.19308	5	2781	27	17917	LOC_Os01g61170.1,LOC_Os01g72570.1,LOC_Os11g43049.1,LOC_Os06g01580.1,LOC_Os10g20860.1,	0.813366
macromolecule localization	GO:0033036	3	0.421001	1.40294	2	946	27	17917	LOC_Os06g01580.1,LOC_Os10g20860.1,	0.826638
cell division	GO:0051301	3	0.423918	1.83313	1	362	27	17917	LOC_Os06g51029.1,	0.826334
purine-containing compound metabolic process	GO:0072521	5	0.424804	1.82808	1	363	27	17917	LOC_Os04g43730.1,	0.822104
macromolecule methylation	GO:0043414	6	0.425689	1.82306	1	364	27	17917	LOC_Os11g19260.1,	0.817931
phosphate-containing compound metabolic process	GO:0006796	5	0.430722	1.14445	6	3479	27	17917	LOC_Os04g43730.1,LOC_Os11g44420.1,LOC_Os06g08710.1,LOC_Os10g28450.1,LOC_Os07g04820.1,LOC_Os12g36530.1,	0.821732
establishment of localization	GO:0051234	3	0.434556	1.16257	5	2854	27	17917	LOC_Os01g61170.1,LOC_Os01g72570.1,LOC_Os11g43049.1,LOC_Os06g01580.1,LOC_Os10g20860.1,	0.823208
phosphorus metabolic process	GO:0006793	4	0.438661	1.13564	6	3506	27	17917	LOC_Os04g43730.1,LOC_Os11g44420.1,LOC_Os06g08710.1,LOC_Os10g28450.1,LOC_Os07g04820.1,LOC_Os12g36530.1,	0.825174
cell morphogenesis	GO:0000902	4	0.44053	1.74171	1	381	27	17917	LOC_Os01g43710.1,	0.822935
protein catabolic process	GO:0030163	6	0.448237	1.70152	1	390	27	17917	LOC_Os06g51029.1,	0.831557
protein modification by small protein conjugation or removal	GO:0070647	8	0.454161	1.67152	1	397	27	17917	LOC_Os10g06670.1,	0.836775
response to chemical	GO:0042221	3	0.454471	1.16624	4	2276	27	17917	LOC_Os01g72570.1,LOC_Os07g29410.1,LOC_Os04g43730.1,LOC_Os03g08660.1,	0.831651
ribonucleotide metabolic process	GO:0009259	9	0.460023	1.64256	1	404	27	17917	LOC_Os04g43730.1,	0.836123
ribose phosphate metabolic process	GO:0019693	6	0.460023	1.64256	1	404	27	17917	LOC_Os04g43730.1,	0.836123
regulation of biological quality	GO:0065008	3	0.461888	1.29608	2	1024	27	17917	LOC_Os07g29410.1,LOC_Os01g43710.1,	0.82832
cell growth	GO:0016049	3	0.465824	1.61458	1	411	27	17917	LOC_Os01g43710.1,	0.829846
photosynthesis	GO:0015979	4	0.466648	1.61066	1	412	27	17917	LOC_Os06g51029.1,	0.825845
localization	GO:0051179	2	0.466665	1.12283	5	2955	27	17917	LOC_Os01g61170.1,LOC_Os01g72570.1,LOC_Os11g43049.1,LOC_Os06g01580.1,LOC_Os10g20860.1,	0.820476
developmental growth	GO:0048589	3	0.467471	1.60676	1	413	27	17917	LOC_Os01g43710.1,	0.816556
response to cold	GO:0009409	5	0.469932	1.59517	1	416	27	17917	LOC_Os03g08660.1,	0.815559
carbohydrate derivative metabolic process	GO:1901135	4	0.475177	1.26399	2	1050	27	17917	LOC_Os04g43730.1,LOC_Os12g36530.1,	0.819376
regulation of hormone levels	GO:0010817	4	0.48367	1.53255	1	433	27	17917	LOC_Os01g43710.1,	0.828708
homeostatic process	GO:0042592	4	0.484467	1.52902	1	434	27	17917	LOC_Os07g29410.1,	0.82482
alpha-amino acid metabolic process	GO:1901605	8	0.486852	1.51852	1	437	27	17917	LOC_Os03g08660.1,	0.823668
organonitrogen compound metabolic process	GO:1901564	4	0.492396	1.05232	10	6306	27	17917	LOC_Os08g34290.1,LOC_Os11g19260.1,LOC_Os04g43730.1,LOC_Os03g08660.1,LOC_Os11g44420.1,LOC_Os06g08710.1,LOC_Os01g64830.1,LOC_Os07g04820.1,LOC_Os06g51029.1,LOC_Os10g06670.1,	0.82784
negative regulation of cellular process	GO:0048523	5	0.500167	1.46166	1	454	27	17917	LOC_Os06g51029.1,	0.835683
cellular protein modification process	GO:0006464	7	0.500267	1.08359	5	3062	27	17917	LOC_Os04g43730.1,LOC_Os11g44420.1,LOC_Os06g08710.1,LOC_Os07g04820.1,LOC_Os10g06670.1,	0.83069
protein modification process	GO:0036211	6	0.500267	1.08359	5	3062	27	17917	LOC_Os04g43730.1,LOC_Os11g44420.1,LOC_Os06g08710.1,LOC_Os07g04820.1,LOC_Os10g06670.1,	0.83069
organic hydroxy compound metabolic process	GO:1901615	4	0.502482	1.45206	1	457	27	17917	LOC_Os01g43710.1,	0.824193
protein metabolic process	GO:0019538	5	0.510788	1.0475	8	5068	27	17917	LOC_Os11g19260.1,LOC_Os04g43730.1,LOC_Os11g44420.1,LOC_Os06g08710.1,LOC_Os01g64830.1,LOC_Os07g04820.1,LOC_Os06g51029.1,LOC_Os10g06670.1,	0.83274
negative regulation of metabolic process	GO:0009892	5	0.521376	1.37675	1	482	27	17917	LOC_Os06g51029.1,	0.844881
organic substance metabolic process	GO:0071704	3	0.522168	1.02397	17	11017	27	17917	LOC_Os08g34290.1,LOC_Os11g06020.1,LOC_Os05g34730.1,LOC_Os07g29410.1,LOC_Os11g19260.1,LOC_Os04g43730.1,LOC_Os03g08660.1,LOC_Os11g44420.1,LOC_Os01g43710.1,LOC_Os06g08710.1,LOC_Os01g64830.1,LOC_Os10g28450.1,LOC_Os07g04820.1,LOC_Os05g30350.1,LOC_Os12g36530.1,LOC_Os06g51029.1,LOC_Os10g06670.1,	0.841098
nucleotide metabolic process	GO:0009117	8	0.530926	1.34059	1	495	27	17917	LOC_Os04g43730.1,	0.850114
primary metabolic process	GO:0044238	3	0.532569	1.02022	16	10407	27	17917	LOC_Os08g34290.1,LOC_Os11g06020.1,LOC_Os05g34730.1,LOC_Os11g19260.1,LOC_Os04g43730.1,LOC_Os03g08660.1,LOC_Os11g44420.1,LOC_Os01g43710.1,LOC_Os06g08710.1,LOC_Os01g64830.1,LOC_Os10g28450.1,LOC_Os07g04820.1,LOC_Os05g30350.1,LOC_Os12g36530.1,LOC_Os06g51029.1,LOC_Os10g06670.1,	0.847698
response to external stimulus	GO:0009605	3	0.534538	1.13338	2	1171	27	17917	LOC_Os01g72570.1,LOC_Os03g08660.1,	0.845828
nucleoside phosphate metabolic process	GO:0006753	7	0.535992	1.3219	1	502	27	17917	LOC_Os04g43730.1,	0.843169
sulfur compound metabolic process	GO:0006790	4	0.536711	1.31927	1	503	27	17917	LOC_Os03g08660.1,	0.839392
polysaccharide metabolic process	GO:0005976	5	0.548077	1.2786	1	519	27	17917	LOC_Os10g28450.1,	0.852212
drug metabolic process	GO:0017144	4	0.548778	1.27614	1	520	27	17917	LOC_Os04g43730.1,	0.848398
phosphorylation	GO:0016310	6	0.54984	1.0393	4	2554	27	17917	LOC_Os04g43730.1,LOC_Os11g44420.1,LOC_Os06g08710.1,LOC_Os07g04820.1,	0.845182
response to oxygen-containing compound	GO:1901700	4	0.550439	1.1014	2	1205	27	17917	LOC_Os07g29410.1,LOC_Os04g43730.1,	0.841296
growth	GO:0040007	2	0.554351	1.2568	1	528	27	17917	LOC_Os01g43710.1,	0.842488
carbohydrate derivative biosynthetic process	GO:1901137	5	0.566649	1.21537	1	546	27	17917	LOC_Os04g43730.1,	0.856341
response to stimulus	GO:0050896	2	0.581835	0.992845	8	5347	27	17917	LOC_Os01g72570.1,LOC_Os03g27430.1,LOC_Os09g29200.1,LOC_Os07g29410.1,LOC_Os04g43730.1,LOC_Os03g08660.1,LOC_Os01g43710.1,LOC_Os06g51029.1,	0.874378
nucleobase-containing small molecule metabolic process	GO:0055086	6	0.585133	1.15608	1	574	27	17917	LOC_Os04g43730.1,	0.874448
response to stress	GO:0006950	3	0.585392	0.992214	5	3344	27	17917	LOC_Os01g72570.1,LOC_Os03g27430.1,LOC_Os09g29200.1,LOC_Os07g29410.1,LOC_Os03g08660.1,	0.870002
organonitrogen compound catabolic process	GO:1901565	5	0.59282	1.13241	1	586	27	17917	LOC_Os06g51029.1,	0.8762
cellular carbohydrate metabolic process	GO:0044262	5	0.597868	1.11716	1	594	27	17917	LOC_Os10g28450.1,	0.878833
cell cycle	GO:0007049	3	0.59912	1.11341	1	596	27	17917	LOC_Os06g51029.1,	0.875888
defense response to other organism	GO:0098542	6	0.607171	1.08964	1	609	27	17917	LOC_Os01g72570.1,	0.88286
macromolecule catabolic process	GO:0009057	5	0.613862	1.07031	1	620	27	17917	LOC_Os06g51029.1,	0.887789
cellular protein metabolic process	GO:0044267	6	0.620615	0.958949	6	4152	27	17917	LOC_Os11g19260.1,LOC_Os04g43730.1,LOC_Os11g44420.1,LOC_Os06g08710.1,LOC_Os07g04820.1,LOC_Os10g06670.1,	0.892756
defense response	GO:0006952	4	0.62082	0.971585	2	1366	27	17917	LOC_Os01g72570.1,LOC_Os09g29200.1,	0.888301
methylation	GO:0032259	3	0.621035	1.04999	1	632	27	17917	LOC_Os11g19260.1,	0.883907
response to temperature stimulus	GO:0009266	4	0.623986	1.04175	1	637	27	17917	LOC_Os03g08660.1,	0.883433
cellular metabolic process	GO:0044237	3	0.633248	0.976733	15	10191	27	17917	LOC_Os08g34290.1,LOC_Os11g06020.1,LOC_Os05g34730.1,LOC_Os07g29410.1,LOC_Os11g19260.1,LOC_Os04g43730.1,LOC_Os03g08660.1,LOC_Os11g44420.1,LOC_Os01g43710.1,LOC_Os06g08710.1,LOC_Os10g28450.1,LOC_Os07g04820.1,LOC_Os12g36530.1,LOC_Os06g51029.1,LOC_Os10g06670.1,	0.891852
lipid metabolic process	GO:0006629	4	0.638219	0.941934	2	1409	27	17917	LOC_Os01g43710.1,LOC_Os12g36530.1,	0.894171
organophosphate biosynthetic process	GO:0090407	6	0.64067	0.996385	1	666	27	17917	LOC_Os04g43730.1,	0.892954
aromatic compound biosynthetic process	GO:0019438	5	0.658619	0.91341	4	2906	27	17917	LOC_Os08g34290.1,LOC_Os11g06020.1,LOC_Os05g34730.1,LOC_Os04g43730.1,	0.91324
cellular response to stress	GO:0033554	4	0.670375	0.920378	1	721	27	17917	LOC_Os03g08660.1,	0.924773
cellular process	GO:0009987	2	0.672127	0.975418	19	12926	27	17917	LOC_Os01g61170.1,LOC_Os08g34290.1,LOC_Os11g06020.1,LOC_Os01g72570.1,LOC_Os05g34730.1,LOC_Os11g43049.1,LOC_Os07g29410.1,LOC_Os11g19260.1,LOC_Os04g43730.1,LOC_Os03g08660.1,LOC_Os11g44420.1,LOC_Os01g43710.1,LOC_Os06g08710.1,LOC_Os10g28450.1,LOC_Os07g04820.1,LOC_Os12g36530.1,LOC_Os06g51029.1,LOC_Os11g38410.1,LOC_Os10g06670.1,	0.92246
negative regulation of biological process	GO:0048519	4	0.674493	0.910278	1	729	27	17917	LOC_Os06g51029.1,	0.921008
carboxylic acid metabolic process	GO:0019752	6	0.675296	0.881265	2	1506	27	17917	LOC_Os08g34290.1,LOC_Os03g08660.1,	0.917447
cellular biosynthetic process	GO:0044249	4	0.686117	0.909743	7	5106	27	17917	LOC_Os08g34290.1,LOC_Os11g06020.1,LOC_Os05g34730.1,LOC_Os11g19260.1,LOC_Os04g43730.1,LOC_Os03g08660.1,LOC_Os10g28450.1,	0.927464
oxoacid metabolic process	GO:0043436	5	0.690425	0.857355	2	1548	27	17917	LOC_Os08g34290.1,LOC_Os03g08660.1,	0.928622
organic acid metabolic process	GO:0006082	4	0.690779	0.856801	2	1549	27	17917	LOC_Os08g34290.1,LOC_Os03g08660.1,	0.924475
metabolic process	GO:0008152	2	0.698286	0.971656	20	13659	27	17917	LOC_Os08g34290.1,LOC_Os11g06020.1,LOC_Os09g32620.1,LOC_Os05g34730.1,LOC_Os02g09230.1,LOC_Os03g27430.1,LOC_Os07g29410.1,LOC_Os11g19260.1,LOC_Os04g43730.1,LOC_Os03g08660.1,LOC_Os11g44420.1,LOC_Os01g43710.1,LOC_Os06g08710.1,LOC_Os01g64830.1,LOC_Os10g28450.1,LOC_Os07g04820.1,LOC_Os05g30350.1,LOC_Os12g36530.1,LOC_Os06g51029.1,LOC_Os10g06670.1,	0.929895
organic cyclic compound biosynthetic process	GO:1901362	5	0.698494	0.87	4	3051	27	17917	LOC_Os08g34290.1,LOC_Os11g06020.1,LOC_Os05g34730.1,LOC_Os04g43730.1,	0.92559
response to acid chemical	GO:0001101	4	0.706169	0.835759	1	794	27	17917	LOC_Os07g29410.1,	0.931173
peptide transport	GO:0015833	7	0.708938	0.829491	1	800	27	17917	LOC_Os01g72570.1,	0.930265
translation	GO:0006412	8	0.711227	0.824339	1	805	27	17917	LOC_Os11g19260.1,	0.928738
peptide biosynthetic process	GO:0043043	7	0.716649	0.812231	1	817	27	17917	LOC_Os11g19260.1,	0.931297
amide transport	GO:0042886	6	0.717989	0.809259	1	820	27	17917	LOC_Os01g72570.1,	0.928553
regulation of cellular metabolic process	GO:0031323	5	0.718792	0.831917	3	2393	27	17917	LOC_Os11g06020.1,LOC_Os05g34730.1,LOC_Os06g51029.1,	0.925144
organic substance biosynthetic process	GO:1901576	4	0.720196	0.88294	7	5261	27	17917	LOC_Os08g34290.1,LOC_Os11g06020.1,LOC_Os05g34730.1,LOC_Os11g19260.1,LOC_Os04g43730.1,LOC_Os03g08660.1,LOC_Os10g28450.1,	0.922537
organic cyclic compound metabolic process	GO:1901360	4	0.727187	0.866497	6	4595	27	17917	LOC_Os08g34290.1,LOC_Os11g06020.1,LOC_Os05g34730.1,LOC_Os11g19260.1,LOC_Os04g43730.1,LOC_Os01g43710.1,	0.927077
peptide metabolic process	GO:0006518	6	0.731909	0.778865	1	852	27	17917	LOC_Os11g19260.1,	0.928696
amide biosynthetic process	GO:0043604	6	0.733602	0.775225	1	856	27	17917	LOC_Os11g19260.1,	0.926474
response to external biotic stimulus	GO:0043207	4	0.736122	0.769829	1	862	27	17917	LOC_Os01g72570.1,	0.925312
response to other organism	GO:0051707	5	0.736122	0.769829	1	862	27	17917	LOC_Os01g72570.1,	0.925312
interspecies interaction between organisms	GO:0044419	2	0.744762	0.75152	1	883	27	17917	LOC_Os01g72570.1,	0.927505
response to biotic stimulus	GO:0009607	3	0.751951	0.736507	1	901	27	17917	LOC_Os01g72570.1,	0.932142
biosynthetic process	GO:0009058	3	0.75675	0.853888	7	5440	27	17917	LOC_Os08g34290.1,LOC_Os11g06020.1,LOC_Os05g34730.1,LOC_Os11g19260.1,LOC_Os04g43730.1,LOC_Os03g08660.1,LOC_Os10g28450.1,	0.933788
nucleobase-containing compound biosynthetic process	GO:0034654	6	0.764765	0.775225	3	2568	27	17917	LOC_Os11g06020.1,LOC_Os05g34730.1,LOC_Os04g43730.1,	0.939369
regulation of metabolic process	GO:0019222	4	0.767455	0.771918	3	2579	27	17917	LOC_Os11g06020.1,LOC_Os05g34730.1,LOC_Os06g51029.1,	0.938389
cellular macromolecule metabolic process	GO:0044260	5	0.769525	0.866812	9	6890	27	17917	LOC_Os11g06020.1,LOC_Os05g34730.1,LOC_Os11g19260.1,LOC_Os04g43730.1,LOC_Os11g44420.1,LOC_Os06g08710.1,LOC_Os10g28450.1,LOC_Os07g04820.1,LOC_Os10g06670.1,	0.936661
ion transport	GO:0006811	5	0.771639	0.69632	1	953	27	17917	LOC_Os01g72570.1,	0.935004
cellular amide metabolic process	GO:0043603	5	0.773451	0.692685	1	958	27	17917	LOC_Os11g19260.1,	0.932997
macromolecule metabolic process	GO:0043170	4	0.773608	0.883398	11	8263	27	17917	LOC_Os11g06020.1,LOC_Os05g34730.1,LOC_Os11g19260.1,LOC_Os04g43730.1,LOC_Os11g44420.1,LOC_Os06g08710.1,LOC_Os01g64830.1,LOC_Os10g28450.1,LOC_Os07g04820.1,LOC_Os06g51029.1,LOC_Os10g06670.1,	0.92902
nitrogen compound metabolic process	GO:0006807	3	0.77381	0.891926	12	8928	27	17917	LOC_Os08g34290.1,LOC_Os11g06020.1,LOC_Os05g34730.1,LOC_Os11g19260.1,LOC_Os04g43730.1,LOC_Os03g08660.1,LOC_Os11g44420.1,LOC_Os06g08710.1,LOC_Os01g64830.1,LOC_Os07g04820.1,LOC_Os06g51029.1,LOC_Os10g06670.1,	0.925133
anatomical structure morphogenesis	GO:0009653	3	0.777388	0.684822	1	969	27	17917	LOC_Os01g43710.1,	0.925298
cellular nitrogen compound biosynthetic process	GO:0044271	5	0.791959	0.769383	4	3450	27	17917	LOC_Os11g06020.1,LOC_Os05g34730.1,LOC_Os11g19260.1,LOC_Os04g43730.1,	0.938489
nitrogen compound transport	GO:0071705	5	0.792488	0.655077	1	1013	27	17917	LOC_Os01g72570.1,	0.934997
transmembrane transport	GO:0055085	5	0.792488	0.655077	1	1013	27	17917	LOC_Os01g72570.1,	0.934997
regulation of transcription, DNA-templated	GO:0006355	10	0.80563	0.685176	2	1937	27	17917	LOC_Os11g06020.1,LOC_Os05g34730.1,	0.942237
regulation of RNA biosynthetic process	GO:2001141	8	0.80563	0.685176	2	1937	27	17917	LOC_Os11g06020.1,LOC_Os05g34730.1,	0.942237
regulation of nucleic acid-templated transcription	GO:1903506	9	0.80563	0.685176	2	1937	27	17917	LOC_Os11g06020.1,LOC_Os05g34730.1,	0.942237
regulation of RNA metabolic process	GO:0051252	7	0.80876	0.680608	2	1950	27	17917	LOC_Os11g06020.1,LOC_Os05g34730.1,	0.933719
regulation of nucleobase-containing compound metabolic process	GO:0019219	6	0.817208	0.66827	2	1986	27	17917	LOC_Os11g06020.1,LOC_Os05g34730.1,	0.93944
heterocycle biosynthetic process	GO:0018130	5	0.819895	0.706952	3	2816	27	17917	LOC_Os11g06020.1,LOC_Os05g34730.1,LOC_Os04g43730.1,	0.938518
regulation of cellular process	GO:0050794	4	0.832721	0.724051	4	3666	27	17917	LOC_Os11g06020.1,LOC_Os05g34730.1,LOC_Os07g29410.1,LOC_Os06g51029.1,	0.949161
regulation of cellular macromolecule biosynthetic process	GO:2000112	7	0.837371	0.638684	2	2078	27	17917	LOC_Os11g06020.1,LOC_Os05g34730.1,	0.950434
regulation of macromolecule biosynthetic process	GO:0010556	6	0.837371	0.638684	2	2078	27	17917	LOC_Os11g06020.1,LOC_Os05g34730.1,	0.950434
regulation of cellular biosynthetic process	GO:0031326	6	0.8419	0.631993	2	2100	27	17917	LOC_Os11g06020.1,LOC_Os05g34730.1,	0.947578
cellular aromatic compound metabolic process	GO:0006725	4	0.842624	0.739956	5	4484	27	17917	LOC_Os08g34290.1,LOC_Os11g06020.1,LOC_Os05g34730.1,LOC_Os11g19260.1,LOC_Os04g43730.1,	0.944441
regulation of biosynthetic process	GO:0009889	5	0.848098	0.622799	2	2131	27	17917	LOC_Os11g06020.1,LOC_Os05g34730.1,	0.946632
transcription, DNA-templated	GO:0006351	10	0.850634	0.619023	2	2144	27	17917	LOC_Os11g06020.1,LOC_Os05g34730.1,	0.945539
nucleic acid-templated transcription	GO:0097659	9	0.850634	0.619023	2	2144	27	17917	LOC_Os11g06020.1,LOC_Os05g34730.1,	0.945539
organic substance catabolic process	GO:1901575	4	0.851251	0.543928	1	1220	27	17917	LOC_Os06g51029.1,	0.93847
RNA biosynthetic process	GO:0032774	8	0.8516	0.617583	2	2149	27	17917	LOC_Os11g06020.1,LOC_Os05g34730.1,	0.935022
cellular component organization	GO:0016043	4	0.854464	0.613302	2	2164	27	17917	LOC_Os10g28450.1,LOC_Os11g38410.1,	0.934353
RNA metabolic process	GO:0016070	7	0.856936	0.659416	3	3019	27	17917	LOC_Os11g06020.1,LOC_Os05g34730.1,LOC_Os11g19260.1,	0.933262
regulation of gene expression	GO:0010468	6	0.860598	0.60409	2	2197	27	17917	LOC_Os11g06020.1,LOC_Os05g34730.1,	0.933471
regulation of nitrogen compound metabolic process	GO:0051171	5	0.87371	0.584148	2	2272	27	17917	LOC_Os11g06020.1,LOC_Os05g34730.1,	0.943887
biological regulation	GO:0065007	2	0.880474	0.698225	5	4752	27	17917	LOC_Os11g06020.1,LOC_Os05g34730.1,LOC_Os07g29410.1,LOC_Os01g43710.1,LOC_Os06g51029.1,	0.94739
catabolic process	GO:0009056	3	0.880745	0.489375	1	1356	27	17917	LOC_Os06g51029.1,	0.943906
regulation of primary metabolic process	GO:0080090	5	0.881682	0.571816	2	2321	27	17917	LOC_Os11g06020.1,LOC_Os05g34730.1,	0.941161
biological_process	GO:0008150	0	0.88611	1.00449	27	17837	27	17917	LOC_Os01g61170.1,LOC_Os08g34290.1,LOC_Os11g06020.1,LOC_Os01g72570.1,LOC_Os09g32620.1,LOC_Os05g34730.1,LOC_Os11g43049.1,LOC_Os06g01580.1,LOC_Os02g09230.1,LOC_Os03g27430.1,LOC_Os09g29200.1,LOC_Os07g29410.1,LOC_Os11g19260.1,LOC_Os04g43730.1,LOC_Os10g20860.1,LOC_Os03g08660.1,LOC_Os11g44420.1,LOC_Os01g43710.1,LOC_Os06g08710.1,LOC_Os01g64830.1,LOC_Os10g28450.1,LOC_Os07g04820.1,LOC_Os05g30350.1,LOC_Os12…	0.942149
response to organic substance	GO:0010033	4	0.886632	0.478437	1	1387	27	17917	LOC_Os04g43730.1,	0.938992
nucleobase-containing compound metabolic process	GO:0006139	5	0.88728	0.658489	4	4031	27	17917	LOC_Os11g06020.1,LOC_Os05g34730.1,LOC_Os11g19260.1,LOC_Os04g43730.1,	0.935994
regulation of biological process	GO:0050789	3	0.887661	0.658	4	4034	27	17917	LOC_Os11g06020.1,LOC_Os05g34730.1,LOC_Os07g29410.1,LOC_Os06g51029.1,	0.932737
cellular component organization or biogenesis	GO:0071840	3	0.894752	0.551157	2	2408	27	17917	LOC_Os10g28450.1,LOC_Os11g38410.1,	0.936531
cell communication	GO:0007154	3	0.896396	0.460189	1	1442	27	17917	LOC_Os03g08660.1,	0.934614
regulation of macromolecule metabolic process	GO:0060255	5	0.897431	0.546842	2	2427	27	17917	LOC_Os11g06020.1,LOC_Os05g34730.1,	0.932081
organelle organization	GO:0006996	5	0.910059	0.434288	1	1528	27	17917	LOC_Os11g38410.1,	0.941561
gene expression	GO:0010467	5	0.918554	0.57157	3	3483	27	17917	LOC_Os11g06020.1,LOC_Os05g34730.1,LOC_Os11g19260.1,	0.946709
heterocycle metabolic process	GO:0046483	4	0.920725	0.612453	4	4334	27	17917	LOC_Os11g06020.1,LOC_Os05g34730.1,LOC_Os11g19260.1,LOC_Os04g43730.1,	0.945325
nucleic acid metabolic process	GO:0090304	6	0.921601	0.566689	3	3513	27	17917	LOC_Os11g06020.1,LOC_Os05g34730.1,LOC_Os11g19260.1,	0.942626
cellular macromolecule biosynthetic process	GO:0034645	6	0.925415	0.560467	3	3552	27	17917	LOC_Os11g06020.1,LOC_Os05g34730.1,LOC_Os11g19260.1,	0.942942
macromolecule biosynthetic process	GO:0009059	5	0.928976	0.554534	3	3590	27	17917	LOC_Os11g06020.1,LOC_Os05g34730.1,LOC_Os11g19260.1,	0.942998
cellular response to stimulus	GO:0051716	3	0.938197	0.378331	1	1754	27	17917	LOC_Os03g08660.1,	0.948779
cellular nitrogen compound metabolic process	GO:0034641	4	0.959848	0.544598	4	4874	27	17917	LOC_Os11g06020.1,LOC_Os05g34730.1,LOC_Os11g19260.1,LOC_Os04g43730.1,	0.967038
anatomical structure development	GO:0048856	3	0.98252	0.266289	1	2492	27	17917	LOC_Os01g43710.1,	0.986186
developmental process	GO:0032502	2	0.98396	0.261154	1	2541	27	17917	LOC_Os01g43710.1,	0.98396
